# Supplementary material for: In vivo partial reprogramming by bacteria promotes adult liver organ growth without fibrosis and tumorigenesis
Source: Cell Rep Med. 2022 Nov 15;3(11):100820. doi: 10.1016/j.xcrm.2022.100820 (PMC9729881; doi:10.1016/j.xcrm.2022.100820)
Supplement: Data S1. Differentially expressed genes in ML-infected versus control armadillo liver based on cell-type-specific annotation from scRNA-seq data from adult human liver,42 related to Figures 3 and 4 [file mmc2.xlsx]

## Sheet: Hepatocyte
Liver Cell Group	Gene	Log2FC infected vs uninfected
Hepatocyte	LEAP2	6.32508
	LECT2	5.14105
	BAAT	4.3077
	RGN	4.24306
	CHI3L1	4.0313
	ACOX2	3.89029
	AKR1D1	3.85589
	VNN1	3.68532
	ALB	3.55339
	ABHD14B	3.5399
	PECR	3.53485
	PBLD	3.48251
	SERPINA11	3.47482
	DHRS1	3.44579
	IGF1	3.22506
	PON2	3.15209
	SPP2	3.06447
	SLC22A9	3.0494
	HAO1	3.04904
	SERPINF2	3.03557
	BHMT	2.99716
	HABP2	2.97169
	PXDC1	2.96089
	CAT	2.95401
	C9	2.93296
	HOGA1	2.91196
	CA2	2.89743
	RAB17	2.86101
	HMGCL	2.84381
	MTHFD1	2.83844
	TNFSF14	2.83774
	NIPSNAP1	2.79442
	ETFA	2.78549
	AHCY	2.77879
	GPX3	2.77855
	SLC22A7	2.73851
	ACAA2	2.70793
	PLIN5	2.70457
	HADHB	2.69812
	PROZ	2.6974
	NIT2	2.69268
	A2M	2.67718
	GATM	2.67079
	COMT	2.63096
	LBP	2.62266
	ABCA8	2.62186
	EPHX2	2.60197
	GJB1	2.57458
	LRG1	2.55679
	C11orf54	2.55486
	SHMT1	2.55485
	ACO1	2.53457
	PKLR	2.52873
	ASGR1	2.51658
	APOA5	2.51266
	FAM20A	2.48547
	SERPINF1	2.47391
	FN1	2.46568
	RETSAT	2.46174
	SERPINA3	2.46156
	MST1	2.42331
	CD81	2.4196
	PDIA4	2.41723
	DPYS	2.41328
	IDO2	2.38029
	FMO4	2.37844
	ACMSD	2.36859
	ST3GAL6	2.34159
	ACSL5	2.33187
	RBP5	2.32173
	SDC4	2.31527
	BPHL	2.30892
	F11	2.29891
	DCPS	2.26544
	HGD	2.26296
	TMEM59	2.25818
	ALDH1B1	2.25533
	DDC	2.24489
	CYP39A1	2.24416
	LURAP1L	2.24293
	CDA	2.23778
	OTC	2.22673
	PEX19	2.22595
	MAN1A1	2.22305
	IGF2	2.19903
	GSTZ1	2.1928
	TKFC	2.16961
	HADHA	2.16584
	MRPL34	2.1598
	CSAD	2.15448
	SERPINA5	2.15434
	C1S	2.14983
	CYP8B1	2.14494
	AGTR1	2.13838
	MSRA	2.12558
	ALDH1L1	2.12461
	PIPOX	2.10274
	HRG	2.07002
	TMEM230	2.06615
	F9	2.06217
	LAP3	2.06127
	F5	2.05756
	GNE	2.0475
	PGM1	2.03421
	CHRD	2.0202
	GPLD1	2.0179
	ACADSB	2.00816
	CEBPB	1.97359
	LGR4	1.96983
	NR1H4	1.88269
	RBP4	1.85146
	EGR1	1.84024
	FOXA2	1.48244
	IGFBP2	-3.12042
	IGFBP1	-3.07339
	MGLL	-2.43265
	USP2	-2.21916
	KLF6	-2.21348
	FST	-2.08678
	EIF5	-2.07263
	EGFR	-1.31665
	APOA2	-1.26854
	KLF9	-0.82023

## Sheet: Cholangiocyte_EPCAM_bilary
Liver Cell Group	Gene	Log2FC infected vs uninfected
Cholangiocyte (EPCAM+/bilary)	TM4SF1	4.05672
	CST3	3.4701
	GSTK1	3.22831
	PON2	3.15209
	TPI1	3.13252
	CLDN4	3.0207
	SNX3	3.00671
	SLC37A4	2.99588
	WDR72	2.98832
	PPA1	2.98645
	HABP2	2.97169
	PXDC1	2.96089
	PLK2	2.93376
	HOGA1	2.91196
	CA2	2.89743
	RAB17	2.86101
	LDOC1	2.84516
	AHCY	2.77879
	CTSH	2.77435
	ACAA2	2.70793
	HADHB	2.69812
	FGFR4	2.65237
	COMT	2.63096
	ANXA4	2.62573
	CHCHD2	2.61186
	GJB1	2.57458
	TMED10	2.57288
	C11orf54	2.55486
	SERPINA3	2.46156
	SMARCD2	2.44556
	TAGLN2	2.40382
	LGALS3	2.33718
	SDC4	2.31527
	HNRNPK	2.29494
	TNKS1BP1	2.28405
	DCPS	2.26544
	TMEM59	2.25818
	ALDH1B1	2.25533
	FKBP4	2.24711
	LURAP1L	2.24293
	MYL12B	2.20629
	MORF4L2	2.19957
	RBBP7	2.18182
	HADHA	2.16584
	SERPINA5	2.15434
	VMP1	2.14714
	IRF6	2.14257
	SPP1	2.11622
	PLPP2	2.11403
	MYL12A	2.09992
	LAMP2	2.09886
	CCL2	2.03911
	MTCH1	2.03395
	LGR4	1.96983
	EGR1	1.84024
	STAT1	1.82877
	LAMB1	1.75376
	FOXA2	1.48244
	FOS	1.46027
	JUN	1.44651
	FOXA1	1.43412
	FGFR2	1.41477
	NENF	-3.56505
	USH1C	-2.71447
	IQCA1	-2.44203
	MGLL	-2.43265
	TOB2	-2.27316
	KLF6	-2.21348
	EIF5	-2.07263

## Sheet: Endothelial_Stellate_MyoFB
Liver Cell Group	Gene	Log2FC infected vs uninfected
Endothelial, stellate, and myofibroblast	TM4SF1	4.05672
	QSOX1	3.77671
	ISG15	3.50827
	IGF1	3.22506
	ACTA2	3.15259
	ARRDC3	3.14333
	TPI1	3.13252
	SNX3	3.00671
	IFIT3	2.97199
	PXDC1	2.96089
	PLK2	2.93376
	LAMP1	2.9302
	NID1	2.80709
	LGMN	2.79439
	GPX3	2.77855
	PDIA6	2.76257
	DPY19L1	2.7164
	CALU	2.69265
	A2M	2.67718
	EMILIN1	2.67661
	COL3A1	2.59721
	MMP19	2.58783
	CXCL9	2.55419
	IGFBP7	2.49452
	TNFRSF1A	2.48015
	SERPINF1	2.47391
	FN1	2.46568
	RAB7A	2.44454
	MX1	2.41977
	CD81	2.4196
	TAGLN2	2.40382
	SHISA5	2.34292
	PLVAP	2.24333
	MYL12B	2.20629
	COL6A2	2.20531
	MORF4L2	2.19957
	IGF2	2.19903
	POSTN	2.1717
	CSAD	2.15448
	C1S	2.14983
	MAN1C1	2.14399
	AGTR1	2.13838
	EMC10	2.1191
	MYL12A	2.09992
	LIMS2	2.09853
	CRTAP	2.08035
	SRSF4	2.05356
	CCL2	2.03911
	IFRD1	2.03295
	CEBPB	1.97359
	SERHL2	-4.06262
	IGFBP5	-3.2372
	ARL13B	-2.45988
	MGLL	-2.43265
	TOB2	-2.27316
	ANO6	-2.22537
	KLF6	-2.21348
	BMP4	-1.61698
	RSPO3	-1.53087

## Sheet: Kupffer_cells
Liver Cell Group	Gene	Log2FC infected vs uninfected
Kupffer	CST3	3.4701
	SNX3	3.00671
	IFIT3	2.97199
	LAMP1	2.9302
	CXCL10	2.85973
	TNFSF14	2.83774
	GPNMB	2.81118
	LGMN	2.79439
	CTSH	2.77435
	STK19	2.77216
	PLIN5	2.70457
	PLA2G7	2.6357
	MMP19	2.58783
	CXCL9	2.55419
	RAB7A	2.44454
	MST1	2.42331
	MX1	2.41977
	CD81	2.4196
	NCOA4	2.41677
	TAGLN2	2.40382
	LGALS3	2.33718
	MPEG1	2.33505
	IL13RA1	2.32799
	UBE2L6	2.30847
	FCER1G	2.27691
	VMP1	2.14714
	SRSF7	2.12347
	EMC10	2.1191
	SPP1	2.11622
	CRTAP	2.08035
	HLA-DPA1	2.05634
	CHRD	2.0202
	TRIM14	2.01216
	CEBPB	1.97359
	MTHFR	1.92228
	ARF6	1.91016
	CTSS	1.8353
	STAT1	1.82877
	MNDA	1.7816
	RGS1	1.61719
	CXCR4	1.58377
	IFI44L	1.54755
	IRF8	1.53171
	VCAM1	1.51287
	JUNB	1.50649
	IRF2	1.49649
	FOS	1.46027
	CD5L	1.37157
	CD44	1.37122
	CD163	1.3531
	IRF7	1.19529
	CSF1R	1.48594
	STAT3	1.13829
	KLF6	-2.21348
	FST	-2.08678
	ZRSR2	-1.77459
	TCF7L2	-1.66577
	ATP2B1	-1.64278
	KMT2E	-1.56742
	CXCL12	-1.16011

## Sheet: NK, NKT, T cell
Liver Cell Group	Gene	Log2FC infected vs uninfected
NK, NKT and T-cells	CCL5	3.7878
	MTFP1	3.67379
	GSTK1	3.22831
	TNFSF14	2.83774
	TMEM243	2.75352
	SUN2	2.66968
	ERP29	2.63749
	CHCHD2	2.61186
	KLRK1	2.45219
	HEXIM1	2.43463
	MBNL1	2.37086
	UFC1	2.34771
	SHISA5	2.34292
	UBE2L6	2.30847
	HNRNPK	2.29494
	FCER1G	2.27691
	HNRNPH3	2.21794
	ABRACL	2.21469
	YARS	2.20191
	OST4	2.16403
	SRSF7	2.12347
	C14orf119	2.12102
	MYL12A	2.09992
	PRPF8	2.05576
	IL18R1	2.04511
	TRIM14	2.01216
	STAT1	1.82877
	CD3E	1.76797
	SIRT2	1.70891
	CXCR4	1.58377
	IRF8	1.53171
	JUNB	1.50649
	FOS	1.46027
	CD2	1.42347
	IL7R	1.4222
	CD8A	1.40174
	CD44	1.37122
	CD247	1.35991
	TGFBR2	1.33631
	CD37	1.19385
	CD244	1.1731
	IRF1	1.12671
	CD96	1.04782
	FYN	0.956991
	SOCS1	0.954163
	CD27	0.948358
	FAM177A1	-2.08262
	GPCPD1	-2.04616
	PHF20	-1.91194
	DDX24	-1.77777
	TNRC6C	-1.77575
	KDM5A	-1.55398
	CHD2	-1.31483
	ARID5B	-1.30779
	MED1	-1.29071
	CHD7	-1.24122
