# Supplementary material for: In vivo partial reprogramming by bacteria promotes adult liver organ growth without fibrosis and tumorigenesis
Source: Cell Rep Med. 2022 Nov 15;3(11):100820. doi: 10.1016/j.xcrm.2022.100820 (PMC9729881; doi:10.1016/j.xcrm.2022.100820)
Supplement: Data S2. GO terms returned by g:GOSt analysis from g:Profiler for shared genes differentially expressed in ML-infected versus control armadillo liver and also defining EPCAM+ adult human liver progenitor cluster 4 from Aizarani et al.42 or AFP+ adult human progenitors from MacParland et al.,44relate [file mmc3.xlsx]

## Sheet: Aizarani_cl4_Epcam+_shared_UP
GO sub-ontology	GO term name	GO term ID	adjusted p-value	Differentially expressed genes mapped to GO term
GO:MF	protein binding	GO:0005515	2.28862e-12	LECT2,BAAT,TM4SF1,CCL5,ALB,PBLD,CST3,GSTK1,PON2,ARRDC3,TPI1,SERPINF2,CLDN4,SNX3,WDR72,C9,HOGA1,CA2,RAB17,LDOC1,MTHFD1,NID1,LGMN,JCHAIN,AHCY,GPX3,CTSH,ACAA2,HADHB,PROZ,A2M,FGFR4,COMT,ANXA4,CHCHD2,GJB1,TMED10,C11ORF54,ASGR1,APOA5,IGFBP7,SERPINF1,FN1,KLRK1,SMARCD2,DPYS,MBNL1,SHISA5,LGALS3,ACSL5,SDC4,HNRNPK,TNKS1BP1,FCER1G,DCPS,TMEM59,FKBP4,LURAP1L,MYL12B,COL6A2,MORF4L2,RBBP7,HADHA,SERPINA5,C1S,VMP1,…
GO:MF	identical protein binding	GO:0042802	1.80113e-10	LECT2,CCL5,ALB,PBLD,CST3,PON2,TPI1,SERPINF2,CLDN4,HOGA1,JCHAIN,GPX3,A2M,ANXA4,GJB1,ASGR1,FN1,KLRK1,DPYS,SDC4,HNRNPK,FCER1G,DCPS,C1S,TRIM14,ACADSB,HSBP1,FGG,HOOK2,EXT1,AOX1,STAT1,B2M,IMPA2,CD3E,ANXA6,CRYL1,SERPINC1,ACTN4,SDCBP,PON3,BCHE,PACSIN3,ERN1,HPGD,PRDX4,CLDN10,CSF1R,GZMA,LCK,PON1,FOS,KIFC3,JUN,CARD8,CD2,FGFR2,RNF5,ABCD3,DCTD,CD247,TGFBI,PIK3AP1,KDR,WAS,ARRB2,BHLHE40,TAP1,VIM,PAPSS1,AHNAK,SQ…
GO:MF	glycosaminoglycan binding	GO:0005539	9.64496e-08	HABP2,JCHAIN,FGFR4,APOA5,FN1,SERPINA5,HRG,KNG1,C1QBP,ANXA6,SERPINC1,LRPAP1,SERPIND1,VTN,PTPRC,FGFR2,CD44,F2,ITIH2,APOB
GO:MF	peptidase regulator activity	GO:0061134	1.19323e-07	SERPINA11,CST3,SPP2,SERPINF2,CTSH,A2M,SERPINF1,FN1,SERPINA5,HRG,KNG1,SERPINC1,SERPING1,SERPIND1,CARD8,AHSG,AGT,SPINT2,ITIH2
GO:MF	protein-containing complex binding	GO:0044877	4.02906e-07	SNX3,NID1,JCHAIN,FN1,SMARCD2,LGALS3,TNKS1BP1,FCER1G,COL6A2,HADHA,SPP1,HRG,HLA-DPA1,RAP1A,CTSS,B2M,STXBP3,C1QBP,CD3E,ANXA6,LAMB1,ACTN4,SDCBP,RAN,HCLS1,HLA-DMA,VTN,LCK,FOS,PTPRC,SPARC,FAM49B,CD8A,ITGAL,CD44,RNF5,TGFBI,GCLM,KDR,SBDS,AJUBA,ARRB2,VIM,LMBRD1,SQSTM1,DSTN,F11R,EIF4H,NCKAP1L,SLC11A2,CAV1,BIRC3,GRB10,ARPC5,FMNL1,PLCB2
GO:MF	endopeptidase regulator activity	GO:0061135	4.47543e-07	SERPINA11,CST3,SPP2,SERPINF2,A2M,SERPINF1,SERPINA5,HRG,KNG1,SERPINC1,SERPING1,SERPIND1,CARD8,AHSG,AGT,SPINT2,ITIH2
GO:MF	endopeptidase inhibitor activity	GO:0004866	1.12674e-06	SERPINA11,CST3,SPP2,SERPINF2,A2M,SERPINF1,SERPINA5,HRG,KNG1,SERPINC1,SERPING1,SERPIND1,AHSG,AGT,SPINT2,ITIH2
GO:MF	peptidase inhibitor activity	GO:0030414	1.83018e-06	SERPINA11,CST3,SPP2,SERPINF2,A2M,SERPINF1,SERPINA5,HRG,KNG1,SERPINC1,SERPING1,SERPIND1,AHSG,AGT,SPINT2,ITIH2
GO:MF	enzyme binding	GO:0019899	3.76309e-06	CST3,TPI1,SERPINF2,SNX3,A2M,APOA5,FN1,LGALS3,SDC4,TNKS1BP1,SERPINA5,LAMP2,TRIM14,GOLPH3,RAP1A,EGR1,STAT1,RHOB,ILK,C1QBP,CD3E,BAG1,SERPINC1,BCHE,SMYD2,ERN1,LRPAP1,CXCR4,HCLS1,EHHADH,CRK,CSF1R,LCK,PLAUR,PTPRC,JUN,PTPN3,PPARGC1A,CD2,FAM49B,CD8A,RNF5,CD247,CCNY,HACD2,SRSF3,TERF2IP,GCLM,RABGGTB,DHCR24,CDC42EP4,WAS,ARRB2,APOB,VDAC1,RAC2,RND3,RNF19A,SQSTM1,RRAGA,CAV1,BLNK,SCARB2,EEF1A1,PTPN22,HMOX1,MAP3…
GO:MF	serine-type endopeptidase inhibitor activity	GO:0004867	4.32488e-06	SERPINA11,SERPINF2,A2M,SERPINF1,SERPINA5,HRG,SERPINC1,SERPING1,SERPIND1,AGT,SPINT2,ITIH2
GO:MF	hydrolase activity	GO:0016787	5.76019e-06	BAAT,RGN,CCL5,PON2,PPA1,HABP2,CA2,RAB17,MTHFD1,LGMN,AHCY,CTSH,ACAA2,PROZ,C11ORF54,DPYS,DCPS,TMEM59,C1S,MAN1C1,PLPP2,F9,CTSO,PMPCB,RAP1A,CTSS,RHOB,IMPA2,GNG5,PON3,BCHE,ATP1A1,RGS1,RAN,CPVL,ERN1,ARSD,ARF4,GZMA,LCK,PON1,H6PD,PTPRC,RAB20,PTPN3,CARD8,CPE,ABCD3,DDAH1,DCTD,PPP2CB,F2,CCT3,PIK3AP1,ANPEP,RGS4,PRSS23,RAC2,ARL4C,RND3,CAPNS1,CCT8,RGS3,GNG11,RRAGA,FGL2,PDE7A,MKKS,FUCA2,PROC,IL1RL1,EEF1A1,PTPN2…
GO:MF	enzyme regulator activity	GO:0030234	4.80523e-05	RGN,CCL5,SERPINA11,CST3,SPP2,SERPINF2,CTSH,A2M,ANXA4,APOA5,SERPINF1,FN1,LGALS3,SERPINA5,HRG,RAP1A,KNG1,ANXA1,ANXA5,ARHGAP30,SERPINC1,ARHGEF3,SERPING1,RGS1,ARF4,SERPIND1,LCK,DENND2D,AZIN1,JUN,CARD8,ARHGAP12,AHSG,AGT,CCNY,GCLM,SPINT2,LLGL2,ITIH2,WAS,RGS4,RAC2,RGS3
GO:MF	heparin binding	GO:0008201	5.60045e-05	FGFR4,APOA5,FN1,SERPINA5,HRG,KNG1,SERPINC1,LRPAP1,SERPIND1,VTN,PTPRC,FGFR2,F2,APOB
GO:MF	extracellular matrix structural constituent	GO:0005201	6.16803e-05	NID1,IGFBP7,FN1,COL6A2,FGG,LAMB1,FGB,PRG4,VTN,MGP,SPARC,TGFBI,OIT3,COL4A1,FGL2
GO:MF	arylesterase activity	GO:0004064	6.20701e-05	PON2,CA2,PON3,PON1
GO:MF	enzyme inhibitor activity	GO:0004857	6.90244e-05	SERPINA11,CST3,SPP2,SERPINF2,A2M,ANXA4,SERPINF1,LGALS3,SERPINA5,HRG,KNG1,ANXA1,ANXA5,SERPINC1,SERPING1
GO:MF	sulfur compound binding	GO:1901681	7.70736e-05	FGFR4,APOA5,FN1,HADHA,SERPINA5,HRG,KNG1,ANXA6,SERPINC1,LRPAP1,SERPIND1,VTN,PTPRC,MCCC1,FGFR2,F2
GO:MF	cell adhesion molecule binding	GO:0050839	0.000247576	FN1,HNRNPK,TNKS1BP1,SPP1,FGG,STAT1,ANXA1,LAMB1,ACTN4,SDCBP,RAN,FGB,VTN,CPE,ITGAL,TGFBI,KDR,CCT8,AHNAK,PHLDB2,EFHD2,CLIC1,F11R,EIF4H,PPL,PROM1,RAB10,EIF4G2,CTNNA1,CDH5,ITGAX,EMP2,CADM1
GO:MF	signaling receptor binding	GO:0005102	0.000294788	CCL5,ARRDC3,JCHAIN,A2M,APOA5,FN1,KLRK1,LGALS3,SPP1,HRG,CCL2,FGG,RARRES2,STAT1,FAM3C,KNG1,ANXA1,C1QBP,CD3E,LAMB1,ACTN4,SDCBP,FGL1,FGB,ERN1,LRPAP1,ARF4,CRK,VTN,LCK,PLAUR,PTPRC,PPARGC1A,CD2,FAM49B,CPE,CD8A,AGT,F2,TGFBI,PIK3AP1,KDR,ARRB2,APOB,TAP1,LMBRD1,SQSTM1,FGL2,F11R,HCST,CAV1,BLNK,GRB10,F2R,IL1RAP,PDGFD,IL27RA,TRAT1,CDH5,ITGAX,JAG1,C5,CD160,HYAL2,EMP2,CADM1
GO:MF	acyl-L-homoserine-lactone lactonohydrolase activity	GO:0102007	0.000438966	PON2,PON3,PON1
GO:MF	lactonohydrolase activity	GO:0046573	0.000438966	PON2,PON3,PON1
GO:MF	steroid binding	GO:0005496	0.000542318	APOA5,NR1H4,GRAMD1C,ANXA6,ATP1A1,GC,VDAC1,CAV1,SCARB2,PROM1,PGRMC1,INSIG2
GO:MF	GTPase activity	GO:0003924	0.000644331	RAB17,RAP1A,RHOB,GNG5,RGS1,RAN,ARF4,RAB20,RGS4,RAC2,ARL4C,RND3,RGS3,GNG11,RRAGA,EEF1A1,RAB10,RAB4A,GCH1,RAB27A,RGS2,ARHGDIB,IFT22,RHOBTB3
GO:MF	acetyl-CoA C-acyltransferase activity	GO:0003988	0.000765229	ACAA2,HADHB,HADHA
GO:MF	proteoglycan binding	GO:0043394	0.000795708	NID1,FN1,HRG,CTSS,SDCBP,PTPRC
GO:MF	protein homodimerization activity	GO:0042803	0.000843168	CCL5,TPI1,SERPINF2,HOGA1,JCHAIN,TRIM14,EXT1,AOX1,STAT1,B2M,IMPA2,CRYL1,ACTN4,PON3,ERN1,CSF1R,GZMA,PON1,CARD8,FGFR2,ABCD3,BHLHE40,TAP1,PAPSS1,RRAGA,PPCS,F11R,HHEX,SCARB2,HMOX1,STK10,PGRMC1,GCH1
GO:MF	immunoglobulin binding	GO:0019865	0.00130464	JCHAIN,LGALS3,FCER1G,HRG
GO:MF	catalytic activity	GO:0003824	0.00181345	BAAT,RGN,CCL5,PBLD,GSTK1,PON2,TPI1,PPA1,HABP2,HOGA1,CA2,RAB17,MTHFD1,LGMN,AHCY,GPX3,CTSH,ACAA2,HADHB,PROZ,FGFR4,COMT,C11ORF54,DPYS,ACSL5,DCPS,TMEM59,ALDH1B1,FKBP4,HADHA,C1S,CYP8B1,MAN1C1,PLPP2,PIPOX,F9,CCL2,TRIM14,ACADSB,CTSO,MGAT1,PMPCB,EXT1,ACSS1,RAP1A,AOX1,CTSS,RHOB,GLRX,ILK,IMPA2,MPP1,GNG5,CRYL1,HNMT,PON3,BCHE,SMYD2,ATP1A1,SELENBP1,RGS1,RAN,CPVL,GYS2,ERN1,HPGD,ARSD,ALDH8A1,PPIC,PRDX4,EHHADH,A…
GO:MF	NAD binding	GO:0051287	0.00282273	ALDH1B1,HADHA,AOX1,CRYL1,HPGD,EHHADH
GO:MF	protein kinase binding	GO:0019901	0.00431875	SDC4,TRIM14,RHOB,ILK,C1QBP,CD3E,HCLS1,CRK,LCK,PTPRC,CD2,CD8A,CD247,CCNY,WAS,ARRB2,VDAC1,RAC2,RND3,SQSTM1,CAV1,BLNK,EEF1A1,PTPN22,MAP3K1,PRKCB,SKAP1,GCH1,MARVELD3,TRAT1,CDH5,ITGAX,HYAL2,EMP2,RHOBTB3
GO:MF	extracellular matrix binding	GO:0050840	0.00480542	NID1,LGALS3,SPP1,CTSS,SPARC,TGFBI,CLEC14A
GO:MF	NAD+ binding	GO:0070403	0.00487921	HADHA,CRYL1,HPGD,EHHADH
GO:MF	molecular function regulator	GO:0098772	0.005903	RGN,CCL5,SERPINA11,CST3,SPP2,SERPINF2,CTSH,A2M,ANXA4,APOA5,SERPINF1,FN1,LGALS3,SERPINA5,SPP1,HRG,CCL2,RAP1A,FAM3C,KNG1,ANXA1,ANXA5,BAG1,ARHGAP30,SERPINC1,ARHGEF3,SERPING1,PACSIN3,RGS1,LRPAP1,ARF4,SERPIND1,LCK,DENND2D,AZIN1,JUN,PTPN3,CARD8,ARHGAP12,AHSG,AGT,CCNY,F2,GCLM,SPINT2,LLGL2,ITIH2,WAS,RGS4,RAC2,RGS3,NCKAP1L,CAV1,BIRC3,RAB10,PRKCB,RASA2,CPN2,RAB4A,PDGFD,RAB27A,KCNAB2,ANXA3,ARHGAP25,DOCK10,P…
GO:MF	protein domain specific binding	GO:0019904	0.00741032	FN1,SHISA5,HNRNPK,TNKS1BP1,SRSF7,LAMP2,CD3E,GNG5,NDFIP1,RAN,HCLS1,CRK,FOXA2,LCK,PLAUR,NDFIP2,FOXA1,CARD8,LLGL2,WAS,ARRB2,BHLHE40,VIM,SQSTM1,OCLN,F11R,BLNK,PLXND1,PTPN22,SKAP1
GO:MF	immune receptor activity	GO:0140375	0.00883453	CTSH,KLRK1,FCER1G,HLA-DPA1,CXCR4,IL2RB,IL7R,CD44,IL1RL1,IL1RAP,IL27RA,KLRF1,CD160
GO:MF	collagen binding	GO:0005518	0.0109772	NID1,FN1,COL6A2,CTSS,SPARC,CD44,TGFBI
GO:MF	3-hydroxyacyl-CoA dehydrogenase activity	GO:0003857	0.0113828	HADHB,HADHA,EHHADH
GO:MF	cholesterol binding	GO:0015485	0.0136561	APOA5,GRAMD1C,ANXA6,VDAC1,CAV1,SCARB2,PROM1
GO:MF	MHC protein complex binding	GO:0023023	0.0144574	HLA-DPA1,B2M,HLA-DMA,FAM49B,CD8A
GO:MF	oxidoreductase activity, acting on the CH-OH group of donors, NAD or NADP as acceptor	GO:0016616	0.015382	HADHB,HADHA,CRYL1,HPGD,EHHADH,H6PD,SPR,MDH1,GCLM
GO:MF	sterol binding	GO:0032934	0.0156809	APOA5,GRAMD1C,ANXA6,VDAC1,CAV1,SCARB2,PROM1,INSIG2
GO:MF	carboxylic ester hydrolase activity	GO:0052689	0.0164115	BAAT,RGN,PON2,CA2
GO:MF	kinase binding	GO:0019900	0.0196259	SDC4,TRIM14,RHOB,ILK,C1QBP,CD3E,HCLS1,CRK,LCK,PTPRC,CD2,CD8A,CD247,CCNY,WAS,ARRB2,VDAC1,RAC2,RND3,SQSTM1,CAV1,BLNK,EEF1A1,PTPN22,MAP3K1,PRKCB,SKAP1,GCH1,MARVELD3,TRAT1,CDH5,ITGAX,CD160,HYAL2,EMP2,RHOBTB3
GO:MF	C-acyltransferase activity	GO:0016408	0.0240951	ACAA2,HADHB,HADHA
GO:MF	lipase binding	GO:0035473	0.0249282	APOA5,LRPAP1,APOB
GO:MF	phospholipase inhibitor activity	GO:0004859	0.0267927	ANXA4,ANXA1,ANXA5
GO:MF	oxidoreductase activity, acting on CH-OH group of donors	GO:0016614	0.0328379	HADHB,HADHA,CRYL1,HPGD,EHHADH,H6PD,SPR,MDH1,GCLM
GO:MF	GTP binding	GO:0005525	0.033694	RAB17,FKBP4,RAP1A,RHOB,ANXA6,RAN,IFI44L,ARF4,RAB20,RAC2,ARL4C,RND3,EHD3,RRAGA,EEF1A1,RAB10,TGM2,RAB4A,GCH1,RAB27A
GO:MF	small molecule binding	GO:0036094	0.0363658	ALB,RAB17,MTHFD1,FGFR4,APOA5,ACSL5,ALDH1B1,FKBP4,HADHA,SERPINA5,CYP8B1,ACADSB,ACSS1,NR1H4,GRAMD1C,RAP1A,AOX1,RHOB,ILK,ANXA6,BAG1,CRYL1,ACTN4,ATP1A1,RAN,ERN1,HPGD,IFI44L,EHHADH,ARF4,CSF1R,LCK,H6PD,KIFC3,RAB20,MCCC1,SPR,FGFR2,ABCD3,DDAH1,GC,CCT3,KDR,DHCR24,VDAC1,RAC2,ARL4C,RND3,TAP1,CCT8,ATP6V1A,PAPSS1,LMBRD1,EHD3,MRC1,RRAGA,PPCS,MKKS,CAV1,SCARB2,SLC1A1,EEF1A1,MAP3K1,PROM1,RAB10,PRKCB,TGM2,DHX15,ST…
GO:MF	enoyl-CoA hydratase activity	GO:0004300	0.0382668	HADHB,HADHA,EHHADH
GO:MF	pyrophosphatase activity	GO:0016462	0.0387062	PPA1,RAB17,DCPS,RAP1A,RHOB,GNG5,RGS1,RAN,ARF4,RAB20,ABCD3,CCT3,RGS4,RAC2,ARL4C,RND3,CCT8,RGS3,GNG11,RRAGA,MKKS,EEF1A1,RAB10,DHX15,RAB4A,AFG3L2,GCH1,RAB27A,RGS2,CCT2,ARHGDIB,IFT22,RHOBTB3,NAV2
GO:MF	hydrolase activity, acting on acid anhydrides, in phosphorus-containing anhydrides	GO:0016818	0.0419796	PPA1,RAB17,DCPS,RAP1A,RHOB,GNG5,RGS1,RAN,ARF4,RAB20,ABCD3,CCT3,RGS4,RAC2,ARL4C,RND3,CCT8,RGS3,GNG11,RRAGA,MKKS,EEF1A1,RAB10,DHX15,RAB4A,AFG3L2,GCH1,RAB27A,RGS2,CCT2,ARHGDIB,IFT22,RHOBTB3,NAV2
GO:MF	hydrolase activity, acting on acid anhydrides	GO:0016817	0.0419796	PPA1,RAB17,DCPS,RAP1A,RHOB,GNG5,RGS1,RAN,ARF4,RAB20,ABCD3,CCT3,RGS4,RAC2,ARL4C,RND3,CCT8,RGS3,GNG11,RRAGA,MKKS,EEF1A1,RAB10,DHX15,RAB4A,AFG3L2,GCH1,RAB27A,RGS2,CCT2,ARHGDIB,IFT22,RHOBTB3,NAV2
GO:MF	nucleoside-triphosphatase activity	GO:0017111	0.0423771	RAB17,RAP1A,RHOB,GNG5,RGS1,RAN,ARF4,RAB20,ABCD3,CCT3,RGS4,RAC2,ARL4C,RND3,CCT8,RGS3,GNG11,RRAGA,MKKS,EEF1A1,RAB10,DHX15,RAB4A,AFG3L2,GCH1,RAB27A,RGS2,CCT2,ARHGDIB,IFT22,RHOBTB3,NAV2
GO:MF	IgE binding	GO:0019863	0.0448797	LGALS3,FCER1G
GO:MF	aryldialkylphosphatase activity	GO:0004063	0.0456253	PON3,PON1
GO:BP	response to stimulus	GO:0050896	2.7408e-28	LEAP2,LECT2,RGN,CCL5,ALB,PBLD,CST3,GSTK1,PON2,ARRDC3,SERPINF2,CLDN4,SNX3,SLC37A4,HABP2,C9,CA2,RAB17,LDOC1,LGMN,JCHAIN,GPX3,CTSH,ACAA2,PROZ,A2M,FGFR4,COMT,ANXA4,CHCHD2,ASGR1,IGFBP7,SERPINF1,FN1,KLRK1,SHISA5,LGALS3,MPEG1,ACSL5,SDC4,HNRNPK,TNKS1BP1,FCER1G,DCPS,FKBP4,LURAP1L,COL6A2,MORF4L2,RBBP7,HADHA,C1S,CYP8B1,IRF6,SRSF7,EMC10,SPP1,PLPP2,MYL12A,LAMP2,HRG,F9,HLA-DPA1,CCL2,MTCH1,TRIM14,LGR4,PLAC8,HSB…
GO:BP	response to stress	GO:0006950	2.37227e-22	LEAP2,CCL5,ALB,CST3,PON2,SERPINF2,CLDN4,HABP2,C9,JCHAIN,GPX3,ACAA2,PROZ,A2M,COMT,CHCHD2,IGFBP7,SERPINF1,FN1,KLRK1,SHISA5,LGALS3,MPEG1,SDC4,HNRNPK,TNKS1BP1,FCER1G,MORF4L2,RBBP7,C1S,IRF6,EMC10,SPP1,MYL12A,LAMP2,HRG,F9,HLA-DPA1,CCL2,TRIM14,LGR4,PLAC8,HSBP1,FGG,RARRES2,EXT1,NR1H4,EGR1,STAT1,B2M,KNG1,STXBP3,RHOB,ILK,ANXA1,C1QBP,ANXA5,ANXA6,BAG1,SERPINC1,HERPUD1,ACTN4,SDCBP,SERPING1,SMYD2,NDFIP1,FGB,ER…
GO:BP	immune system process	GO:0002376	1.71846e-21	LEAP2,CCL5,SLC37A4,C9,RAB17,LGMN,JCHAIN,CTSH,A2M,FN1,KLRK1,LGALS3,MPEG1,SDC4,FCER1G,C1S,IRF6,HRG,HLA-DPA1,CCL2,TRIM14,TMEM176B,LGR4,RARRES2,EXT1,NR1H4,GOLPH3,EGR1,CTSS,STAT1,B2M,STXBP3,ANXA1,C1QBP,CD3E,MPP1,SERPING1,NDFIP1,RGS1,FGL1,FGB,CXCR4,HCLS1,IFI44L,PRG4,HLA-DMA,CRK,JUNB,CSF1R,GZMA,VTN,LCK,TMEM176A,FOS,PTPRC,RAB20,JUN,CARD8,CD2,FAM49B,IL7R,FGFR2,CD8A,ITGAL,CD44,CD247,C7,F2,EVI2B,C4BPA,GPAM,…
GO:BP	response to external stimulus	GO:0009605	6.16229e-21	LEAP2,LECT2,CCL5,ALB,SERPINF2,SNX3,SLC37A4,C9,LDOC1,LGMN,JCHAIN,A2M,COMT,ASGR1,SERPINF1,KLRK1,LGALS3,MPEG1,FCER1G,DCPS,C1S,CYP8B1,IRF6,SPP1,LAMP2,HRG,HLA-DPA1,CCL2,TRIM14,LGR4,PLAC8,FGG,RARRES2,EXT1,NR1H4,STAT1,B2M,KNG1,STXBP3,ANXA1,C1QBP,MPP1,SERPINC1,SERPING1,BCHE,NDFIP1,RGS1,FGB,HPGD,CXCR4,IFI44L,CRK,SERPIND1,CSF1R,GZMA,FOXA2,VTN,LCK,PON1,PLAUR,BIN2,FOS,PTPRC,RAB20,JUN,PPARGC1A,CARD8,FAM49B,IL…
GO:BP	wound healing	GO:0042060	4.81005e-20	SERPINF2,CLDN4,HABP2,PROZ,FN1,SDC4,FCER1G,MYL12A,HRG,F9,FGG,EXT1,KNG1,STXBP3,ILK,ANXA1,ANXA5,ANXA6,SERPINC1,SERPING1,FGB,CXCR4,CRK,SERPIND1,FOXA2,VTN,LCK,PLAUR,FGFR2,CD44,F2,KDR,AJUBA,WAS,PHLDB2,OCLN,CLIC1,F11R,PPL,PROC,CAV1,CLDN3,HMOX1,F2R,B4GALT1,GGCX,RAB27A,NOTCH2
GO:BP	regulation of response to stimulus	GO:0048583	5.86939e-20	RGN,CCL5,PBLD,ARRDC3,SERPINF2,CLDN4,SNX3,C9,LDOC1,LGMN,CTSH,ACAA2,A2M,FGFR4,CHCHD2,IGFBP7,SERPINF1,FN1,KLRK1,SHISA5,LGALS3,ACSL5,HNRNPK,FCER1G,LURAP1L,C1S,EMC10,SPP1,HRG,CCL2,MTCH1,TRIM14,LGR4,FGG,RARRES2,NR1H4,GOLPH3,RAP1A,EGR1,CTSS,STAT1,B2M,KNG1,ILK,ANXA1,C1QBP,CD3E,MPP1,BAG1,ARHGAP30,SERPINC1,HERPUD1,ACTN4,SDCBP,ARHGEF3,SERPING1,SMYD2,NDFIP1,TAX1BP3,RGS1,FGL1,FGB,ERN1,LRPAP1,CXCR4,HCLS1,CRK,C…
GO:BP	regulation of localization	GO:0032879	3.77708e-19	RGN,CCL5,CLDN4,SNX3,CA2,RAB17,LGMN,CTSH,ACAA2,TMED10,APOA5,SERPINF1,FN1,KLRK1,LGALS3,ACSL5,SDC4,HNRNPK,FCER1G,TMEM59,VMP1,CYP8B1,EMC10,SPP1,HRG,CCL2,TRIM14,FGG,RARRES2,NR1H4,GOLPH3,RAP1A,CTSS,REEP5,B2M,STXBP3,RHOB,GLRX,ANXA1,C1QBP,MPP1,ANXA6,LAMB1,ACTN4,SDCBP,NDFIP1,TAX1BP3,ATP1A1,PACSIN3,RAN,FGB,LRPAP1,CXCR4,HCLS1,SLC43A1,CRK,CLDN10,CSF1R,FOXA2,VTN,LCK,IL2RB,PON1,NDFIP2,PTPRC,AZIN1,JUN,SPARC,PTP…
GO:BP	cell adhesion	GO:0007155	4.08491e-19	CCL5,SERPINF2,CLDN4,HABP2,NID1,IGFBP7,FN1,KLRK1,LGALS3,SDC4,COL6A2,VMP1,SPP1,MYL12A,HRG,HLA-DPA1,CCL2,FGG,EXT1,GOLPH3,B2M,KNG1,STXBP3,RHOB,ILK,ANXA1,C1QBP,CD3E,LAMB1,ACTN4,NDFIP1,FGL1,FGB,CXCR4,HLA-DMA,CRK,CLDN10,FOXA2,VTN,LCK,PLAUR,KIFC3,PTPRC,FOXA1,CD2,FAM49B,IL7R,ITGAL,CD44,TGFBI,GPAM,KDR,AJUBA,SPINT2,IRF1,RAC2,RND3,CD96,PHLDB2,ETS1,PERP,FGL2,CLIC1,F11R,NCKAP1L,CAV1,VSIG4,CLDN3,TNFRSF21,PLXND1…
GO:BP	biological adhesion	GO:0022610	5.7617e-19	CCL5,SERPINF2,CLDN4,HABP2,NID1,IGFBP7,FN1,KLRK1,LGALS3,SDC4,COL6A2,VMP1,SPP1,MYL12A,HRG,HLA-DPA1,CCL2,FGG,EXT1,GOLPH3,B2M,KNG1,STXBP3,RHOB,ILK,ANXA1,C1QBP,CD3E,LAMB1,ACTN4,NDFIP1,FGL1,FGB,CXCR4,HLA-DMA,CRK,CLDN10,FOXA2,VTN,LCK,PLAUR,KIFC3,PTPRC,FOXA1,CD2,FAM49B,IL7R,ITGAL,CD44,TGFBI,GPAM,KDR,AJUBA,SPINT2,IRF1,RAC2,RND3,CD96,PHLDB2,ETS1,PERP,FGL2,CLIC1,F11R,NCKAP1L,CAV1,VSIG4,CLDN3,TNFRSF21,PLXND1…
GO:BP	defense response	GO:0006952	1.04119e-18	LEAP2,CCL5,CST3,SERPINF2,C9,JCHAIN,A2M,SERPINF1,FN1,KLRK1,LGALS3,MPEG1,FCER1G,C1S,IRF6,SPP1,HRG,HLA-DPA1,CCL2,TRIM14,LGR4,PLAC8,RARRES2,EXT1,NR1H4,STAT1,KNG1,STXBP3,ANXA1,C1QBP,SERPING1,NDFIP1,FGB,CXCR4,IFI44L,CRK,CSF1R,LCK,FOS,PTPRC,RAB20,CARD8,IL7R,ITGAL,CD44,AHSG,CD163,C7,AGT,F2,C4BPA,GPAM,FBXO9,PIK3AP1,PTPRCAP,PDCD4,CDC42EP4,C1QA,WAS,ARRB2,IRF1,C6,TAP1,VIM,CD96,C1QC,MRC1,ETS1,FGL2,F11R,PROC,A…
GO:BP	response to wounding	GO:0009611	2.18316e-18	SERPINF2,CLDN4,HABP2,PROZ,FN1,SDC4,FCER1G,SPP1,MYL12A,HRG,F9,FGG,EXT1,KNG1,STXBP3,ILK,ANXA1,ANXA5,ANXA6,SERPINC1,SERPING1,FGB,CXCR4,CRK,SERPIND1,FOXA2,VTN,LCK,PLAUR,JUN,FGFR2,CD44,F2,KDR,AJUBA,WAS,PHLDB2,OCLN,CLIC1,F11R,PPL,PROC,CAV1,CLDN3,SLC1A1,HMOX1,F2R,B4GALT1,GGCX,RAB27A,NOTCH2,LYVE1,CTNNA1
GO:BP	cellular response to chemical stimulus	GO:0070887	2.60794e-17	CCL5,ALB,PBLD,GSTK1,SLC37A4,CA2,LDOC1,LGMN,GPX3,CTSH,ACAA2,FGFR4,CHCHD2,IGFBP7,SERPINF1,KLRK1,LGALS3,FCER1G,DCPS,FKBP4,IRF6,SRSF7,SPP1,HRG,HLA-DPA1,CCL2,LGR4,FGG,RARRES2,EXT1,NR1H4,GOLPH3,GRAMD1C,RAP1A,AOX1,EGR1,CTSS,STAT1,B2M,STXBP3,RHOB,GLRX,ILK,ANXA1,C1QBP,MPP1,HERPUD1,ACTN4,SDCBP,PON3,ATP1A1,RAN,FGB,ERN1,HPGD,CXCR4,PRDX4,HCLS1,CRK,JUNB,CSF1R,FOXA2,VTN,IL2RB,BIN2,FOS,PTPRC,RAB20,JUN,FOXA1,PPAR…
GO:BP	immune response	GO:0006955	4.73769e-17	LEAP2,CCL5,C9,RAB17,JCHAIN,CTSH,A2M,KLRK1,LGALS3,MPEG1,FCER1G,C1S,IRF6,HRG,HLA-DPA1,CCL2,TRIM14,LGR4,RARRES2,EXT1,NR1H4,CTSS,STAT1,B2M,STXBP3,ANXA1,C1QBP,CD3E,SERPING1,NDFIP1,RGS1,FGL1,FGB,CXCR4,IFI44L,PRG4,HLA-DMA,CRK,CSF1R,GZMA,VTN,LCK,PTPRC,RAB20,CARD8,FAM49B,IL7R,CD8A,ITGAL,CD247,C7,F2,C4BPA,FBXO9,PIK3AP1,CDC42EP4,C1QA,WAS,ARRB2,IRF1,C6,RAC2,TAP1,VIM,CD96,C1QC,MRC1,ETS1,FGL2,NCKAP1L,HCST,AKAP…
GO:BP	positive regulation of response to stimulus	GO:0048584	7.1769e-17	CCL5,SERPINF2,CLDN4,C9,LGMN,CTSH,A2M,FGFR4,FN1,KLRK1,SHISA5,LGALS3,FCER1G,LURAP1L,C1S,EMC10,HRG,CCL2,TRIM14,LGR4,FGG,RARRES2,NR1H4,GOLPH3,RAP1A,B2M,ILK,ANXA1,C1QBP,CD3E,HERPUD1,ACTN4,SDCBP,ARHGEF3,SERPING1,NDFIP1,FGB,ERN1,CXCR4,HCLS1,CSF1R,VTN,LCK,PLAUR,NDFIP2,PTPRC,JUN,FOXA1,FAM49B,IL7R,FGFR2,CD44,CD247,C7,AGT,F2,C4BPA,TERF2IP,PIK3AP1,KDR,LPAR6,AJUBA,PDCD4,C1QA,WAS,ARRB2,RGS4,ATP6AP2,C6,RAC2,TAB…
GO:BP	cell-cell adhesion	GO:0098609	1.03579e-16	CCL5,SERPINF2,CLDN4,FN1,KLRK1,LGALS3,SDC4,VMP1,MYL12A,HLA-DPA1,CCL2,FGG,EXT1,GOLPH3,B2M,STXBP3,ILK,ANXA1,CD3E,LAMB1,NDFIP1,FGL1,FGB,HLA-DMA,CLDN10,FOXA2,LCK,PLAUR,KIFC3,PTPRC,FOXA1,CD2,FAM49B,IL7R,ITGAL,CD44,GPAM,AJUBA,SPINT2,IRF1,RAC2,ETS1,PERP,FGL2,CLIC1,F11R,NCKAP1L,CAV1,VSIG4,CLDN3,TNFRSF21,PTPN22,RAB10,SKAP1,STK10,RUNX3,IL1RAP,ZC3H12A,IL27RA,CTNNA1,VEZT,CDH5,ITGAX,JAG1,CD160,AKNA,CADM1,CD84,…
GO:BP	response to chemical	GO:0042221	1.11502e-16	LECT2,CCL5,ALB,PBLD,GSTK1,PON2,CLDN4,SLC37A4,CA2,LDOC1,LGMN,GPX3,CTSH,ACAA2,A2M,FGFR4,CHCHD2,IGFBP7,SERPINF1,KLRK1,LGALS3,FCER1G,DCPS,FKBP4,COL6A2,RBBP7,HADHA,CYP8B1,IRF6,SRSF7,SPP1,HRG,HLA-DPA1,CCL2,LGR4,FGG,RARRES2,EXT1,NR1H4,GOLPH3,GRAMD1C,RAP1A,AOX1,EGR1,CTSS,STAT1,B2M,STXBP3,RHOB,GLRX,ILK,ANXA1,C1QBP,MPP1,ANXA5,HERPUD1,ACTN4,SDCBP,PON3,BCHE,ATP1A1,RAN,GYS2,FGB,ERN1,HPGD,CXCR4,PRDX4,HCLS1,CRK…
GO:BP	response to organic substance	GO:0010033	4.12275e-16	CCL5,PBLD,CLDN4,SLC37A4,CA2,LDOC1,LGMN,GPX3,CTSH,A2M,FGFR4,IGFBP7,SERPINF1,KLRK1,FCER1G,DCPS,FKBP4,COL6A2,RBBP7,HADHA,CYP8B1,IRF6,SRSF7,SPP1,HRG,HLA-DPA1,CCL2,LGR4,FGG,RARRES2,EXT1,NR1H4,GOLPH3,GRAMD1C,RAP1A,EGR1,CTSS,STAT1,B2M,STXBP3,ILK,ANXA1,ANXA5,HERPUD1,ACTN4,SDCBP,BCHE,ATP1A1,RAN,GYS2,FGB,ERN1,HPGD,CXCR4,HCLS1,CRK,CSF1R,FOXA2,VTN,IL2RB,PON1,H6PD,FOS,PTPRC,RAB20,JUN,FOXA1,CARD8,FAM49B,IL7R,F…
GO:BP	regulation of molecular function	GO:0065009	7.70503e-16	RGN,CCL5,SERPINA11,CST3,ARRDC3,SPP2,SERPINF2,CLDN4,SLC37A4,LDOC1,LGMN,CTSH,A2M,FGFR4,ANXA4,TMED10,APOA5,SERPINF1,FN1,KLRK1,LGALS3,SDC4,HNRNPK,SERPINA5,VMP1,HRG,CCL2,MTCH1,TRIM14,LGR4,NR1H4,RAP1A,EGR1,CTSS,B2M,KNG1,GLRX,ANXA1,ANXA5,ARHGAP30,SERPINC1,ACTN4,ARHGEF3,SERPING1,NDFIP1,TAX1BP3,RGS1,RAN,ERN1,LRPAP1,HCLS1,ARF4,CRK,SERPIND1,CSF1R,GZMA,FOXA2,VTN,LCK,PON1,PLAUR,NDFIP2,TSPYL2,DENND2D,PTPRC,AZI…
GO:BP	regulation of immune system process	GO:0002682	2.16075e-15	CCL5,C9,LGMN,CTSH,A2M,FN1,KLRK1,LGALS3,SDC4,FCER1G,C1S,HRG,HLA-DPA1,CCL2,TMEM176B,LGR4,RARRES2,NR1H4,CTSS,STAT1,B2M,ANXA1,C1QBP,CD3E,MPP1,SERPING1,NDFIP1,FGL1,HCLS1,HLA-DMA,CRK,CSF1R,LCK,TMEM176A,FOS,PTPRC,CD2,FAM49B,IL7R,CD247,C7,EVI2B,C4BPA,GPAM,PIK3AP1,C1QA,WAS,ARRB2,IRF1,C6,RAC2,CD96,C1QC,ETS1,FGL2,NCKAP1L,HCST,IL1RL1,CAV1,BLNK,VSIG4,BIRC3,TNFRSF21,PTPN22,HMOX1,MAP3K1,PRKCB,GPR171,SKAP1,STK10…
GO:BP	regulation of cell adhesion	GO:0030155	2.49212e-15	CCL5,SERPINF2,NID1,FN1,KLRK1,LGALS3,SDC4,HRG,HLA-DPA1,CCL2,FGG,B2M,KNG1,ILK,ANXA1,C1QBP,CD3E,ACTN4,NDFIP1,FGL1,FGB,CXCR4,HLA-DMA,CRK,FOXA2,LCK,PLAUR,PTPRC,FOXA1,FAM49B,IL7R,CD44,TGFBI,GPAM,KDR,SPINT2,IRF1,RAC2,PHLDB2,ETS1,FGL2,F11R,NCKAP1L,CAV1,VSIG4,TNFRSF21,PLXND1,PTPN22,TGM2,SKAP1,LPXN,RUNX3,ZC3H12A,IL27RA,ARHGDIB,JAG1,CD160,AKNA,EMP2,NFKBIZ,CORO1A
GO:BP	regulation of multicellular organismal process	GO:0051239	2.50176e-15	RGN,CST3,ARRDC3,SERPINF2,SLC37A4,LGMN,CTSH,ANXA4,TMED10,APOA5,SERPINF1,FN1,KLRK1,HNRNPK,FCER1G,CYP8B1,EMC10,SPP1,HRG,HLA-DPA1,TMEM176B,LGR4,PLAC8,FGG,NR1H4,EGR1,STAT1,B2M,KNG1,RHOB,ANXA1,C1QBP,CD3E,ANXA5,ANXA6,SERPINC1,SDCBP,SERPING1,NDFIP1,ATP1A1,FGB,LRPAP1,CXCR4,PRDX4,HCLS1,CSF1R,FOXA2,VTN,MGP,TMEM176A,FOS,PTPRC,JUN,SPARC,FOXA1,PPARGC1A,CARD8,CD2,FAM49B,IL7R,FGFR2,DDAH1,AHSG,AGT,F2,EVI2B,GPAM,K…
GO:BP	negative regulation of cellular process	GO:0048523	3.70897e-15	RGN,CCL5,ALB,PBLD,SERPINA11,CST3,ARRDC3,SPP2,SERPINF2,SNX3,LDOC1,LGMN,CTSH,ACAA2,A2M,ANXA4,TMED10,IGFBP7,SERPINF1,KLRK1,LGALS3,SDC4,HNRNPK,DCPS,TMEM59,FKBP4,RBBP7,SERPINA5,IRF6,SRSF7,SPP1,LAMP2,HRG,CCL2,TMEM176B,LGR4,PLAC8,HSBP1,FGG,NR1H4,GOLPH3,RAP1A,EGR1,STAT1,B2M,FAM3C,KNG1,STXBP3,RHOB,ILK,ANXA1,C1QBP,CD3E,ANXA5,ANXA6,BAG1,SERPINC1,HERPUD1,ACTN4,SDCBP,MBNL3,PAIP1,SERPING1,PON3,BCHE,SMYD2,NDFIP…
GO:BP	regulation of hydrolase activity	GO:0051336	4.83458e-15	RGN,CCL5,SERPINA11,CST3,SPP2,SERPINF2,CLDN4,LGMN,CTSH,A2M,TMED10,APOA5,SERPINF1,FN1,KLRK1,LGALS3,SERPINA5,HRG,CCL2,MTCH1,RAP1A,KNG1,ANXA1,SERPINC1,SERPING1,TAX1BP3,RGS1,ARF4,CRK,SERPIND1,GZMA,VTN,LCK,PLAUR,PTPRC,CARD8,FGFR2,ARHGAP12,CD44,AHSG,AGT,AJUBA,SPINT2,DHCR24,ITIH2,ARRB2,RGS4,PERP,F11R,MKKS,NCKAP1L,SLC11A2,CAV1,BIRC3,CLDN3,SCARB2,SLC1A1,PLXND1,F2R,PLCB2,TGM2,RASA2,GPR65,ARHGAP25,DOCK10
GO:BP	positive regulation of biological process	GO:0048518	9.27777e-15	RGN,CCL5,ARRDC3,SERPINF2,CLDN4,SNX3,C9,CA2,NID1,LGMN,JCHAIN,CTSH,A2M,FGFR4,CHCHD2,TMED10,APOA5,SERPINF1,FN1,KLRK1,SMARCD2,SHISA5,LGALS3,ACSL5,SDC4,HNRNPK,TNKS1BP1,FCER1G,DCPS,TMEM59,LURAP1L,MORF4L2,C1S,VMP1,CYP8B1,IRF6,EMC10,SPP1,HRG,HLA-DPA1,CCL2,MTCH1,TRIM14,LGR4,PLAC8,FGG,RARRES2,NR1H4,GOLPH3,RAP1A,EGR1,CTSS,STAT1,B2M,KNG1,RHOB,GLRX,ILK,ANXA1,C1QBP,CD3E,LAMB1,HERPUD1,ACTN4,SDCBP,PAIP1,ARHGEF3,…
GO:BP	response to other organism	GO:0051707	1.13729e-14	LEAP2,CCL5,SNX3,C9,LDOC1,JCHAIN,A2M,KLRK1,LGALS3,MPEG1,FCER1G,C1S,IRF6,HRG,HLA-DPA1,CCL2,TRIM14,LGR4,PLAC8,RARRES2,EXT1,NR1H4,STAT1,B2M,STXBP3,ANXA1,C1QBP,SERPING1,RGS1,FGB,HPGD,CXCR4,IFI44L,CRK,CSF1R,GZMA,LCK,FOS,PTPRC,RAB20,CARD8,FAM49B,IL7R,FGFR2,RNF5,C7,F2,C4BPA,GPAM,FBXO9,PDCD4,CDC42EP4,C1QA,WAS,ARRB2,IRF1,APOB,C6,VIM,CD96,C1QC,MRC1,FGL2,FUCA2,AKAP1,CAV1,VSIG4,BIRC3,IFIT2,PTPN22,F2R,GCH1,RNF…
GO:BP	response to external biotic stimulus	GO:0043207	1.29288e-14	LEAP2,CCL5,SNX3,C9,LDOC1,JCHAIN,A2M,KLRK1,LGALS3,MPEG1,FCER1G,C1S,IRF6,HRG,HLA-DPA1,CCL2,TRIM14,LGR4,PLAC8,RARRES2,EXT1,NR1H4,STAT1,B2M,STXBP3,ANXA1,C1QBP,SERPING1,RGS1,FGB,HPGD,CXCR4,IFI44L,CRK,CSF1R,GZMA,LCK,FOS,PTPRC,RAB20,CARD8,FAM49B,IL7R,FGFR2,RNF5,C7,F2,C4BPA,GPAM,FBXO9,PDCD4,CDC42EP4,C1QA,WAS,ARRB2,IRF1,APOB,C6,VIM,CD96,C1QC,MRC1,FGL2,FUCA2,AKAP1,CAV1,VSIG4,BIRC3,IFIT2,PTPN22,F2R,GCH1,RNF…
GO:BP	coagulation	GO:0050817	1.48833e-14	SERPINF2,HABP2,PROZ,ANXA4,FN1,FCER1G,MYL12A,HRG,F9,FGG,KNG1,STXBP3,ILK,ANXA5,SERPINC1,SERPING1,FGB,SERPIND1,FOXA2,VTN,LCK,PLAUR,F2,WAS,CLIC1,F11R,PROC,CAV1,F2R,GGCX,RAB27A
GO:BP	biological process involved in interspecies interaction between organisms	GO:0044419	1.523e-14	LEAP2,CCL5,SNX3,C9,LDOC1,JCHAIN,A2M,FN1,KLRK1,LGALS3,MPEG1,FCER1G,C1S,IRF6,HRG,HLA-DPA1,CCL2,TRIM14,LGR4,PLAC8,RARRES2,EXT1,NR1H4,STAT1,B2M,STXBP3,ANXA1,C1QBP,SERPING1,RGS1,FGB,HPGD,CXCR4,IFI44L,CRK,CSF1R,GZMA,LCK,FOS,PTPRC,RAB20,JUN,CARD8,FAM49B,IL7R,FGFR2,RNF5,C7,F2,C4BPA,GPAM,FBXO9,PDCD4,ANPEP,CDC42EP4,C1QA,WAS,ARRB2,IRF1,APOB,C6,VIM,CD96,C1QC,MRC1,FGL2,F11R,FUCA2,AKAP1,CAV1,VSIG4,BIRC3,SCARB2…
GO:BP	regulation of biological quality	GO:0065008	2.0678e-14	RGN,CCL5,ALB,PBLD,ARRDC3,SERPINF2,CLDN4,SLC37A4,HABP2,CA2,RAB17,LGMN,JCHAIN,CTSH,ACAA2,PROZ,FGFR4,COMT,APOA5,SERPINF1,FN1,FCER1G,DCPS,MYL12B,VMP1,SPP1,MYL12A,LAMP2,HRG,F9,CCL2,LGR4,PLAC8,FGG,EXT1,NR1H4,RAP1A,EGR1,STAT1,B2M,KNG1,STXBP3,RHOB,GLRX,ILK,ANXA1,ANXA5,ANXA6,BAG1,SERPINC1,HERPUD1,PAIP1,SERPING1,HNMT,BCHE,NDFIP1,ATP1A1,FGB,ERN1,ALDH8A1,CXCR4,PRDX4,HCLS1,ARF4,CRK,SERPIND1,CSF1R,FOXA2,VTN,LC…
GO:BP	cell death	GO:0008219	2.35998e-14	RGN,CCL5,ALB,LGMN,CTSH,ACAA2,ANXA4,SERPINF1,SHISA5,LGALS3,ACSL5,HNRNPK,DCPS,HRG,CCL2,MTCH1,PLAC8,FGG,NR1H4,GOLPH3,EGR1,STAT1,KNG1,RHOB,ANXA1,C1QBP,CD3E,ANXA5,ANXA6,BAG1,HERPUD1,ACTN4,EMC4,FGB,ERN1,HPGD,LRPAP1,CXCR4,HCLS1,ARF4,CSF1R,GZMA,LCK,IL2RB,PLAUR,FOS,PTPRC,JUN,FOXA1,PPARGC1A,CARD8,CD2,IL7R,FGFR2,CD44,AGT,PPP2CB,EVI2B,GCLM,GPAM,KDR,PDCD4,DHCR24,C1QA,ARRB2,IRF1,VDAC1,HS1BP3,SQSTM1,ETS1,RRAGA,…
GO:BP	response to biotic stimulus	GO:0009607	6.34291e-14	LEAP2,CCL5,SNX3,C9,LDOC1,JCHAIN,A2M,KLRK1,LGALS3,MPEG1,FCER1G,C1S,IRF6,HRG,HLA-DPA1,CCL2,TRIM14,LGR4,PLAC8,RARRES2,EXT1,NR1H4,STAT1,B2M,STXBP3,ANXA1,C1QBP,SERPING1,RGS1,FGB,HPGD,CXCR4,IFI44L,CRK,CSF1R,GZMA,LCK,FOS,PTPRC,RAB20,CARD8,FAM49B,IL7R,FGFR2,RNF5,C7,F2,C4BPA,GPAM,FBXO9,PDCD4,CDC42EP4,C1QA,WAS,ARRB2,IRF1,APOB,C6,VIM,CD96,C1QC,MRC1,FGL2,FUCA2,AKAP1,CAV1,VSIG4,BIRC3,IFIT2,PTPN22,F2R,GCH1,RNF…
GO:BP	blood coagulation	GO:0007596	7.01101e-14	SERPINF2,HABP2,PROZ,FN1,FCER1G,MYL12A,HRG,F9,FGG,KNG1,STXBP3,ILK,ANXA5,SERPINC1,SERPING1,FGB,SERPIND1,FOXA2,VTN,LCK,PLAUR,F2,WAS,CLIC1,F11R,PROC,CAV1,F2R,GGCX,RAB27A
GO:BP	hemostasis	GO:0007599	1.47903e-13	SERPINF2,HABP2,PROZ,FN1,FCER1G,MYL12A,HRG,F9,FGG,KNG1,STXBP3,ILK,ANXA5,SERPINC1,SERPING1,FGB,SERPIND1,FOXA2,VTN,LCK,PLAUR,F2,WAS,CLIC1,F11R,PROC,CAV1,F2R,GGCX,RAB27A
GO:BP	developmental process	GO:0032502	1.78276e-13	LECT2,BAAT,RGN,TM4SF1,CST3,GSTK1,ARRDC3,SPP2,SERPINF2,CLDN4,SNX3,SLC37A4,WDR72,CA2,RAB17,LDOC1,MTHFD1,NID1,LGMN,CTSH,A2M,COMT,ANXA4,GJB1,APOA5,IGFBP7,SERPINF1,FN1,KLRK1,MBNL1,LGALS3,SDC4,FCER1G,FKBP4,MYL12B,MORF4L2,SERPINA5,VMP1,IRF6,EMC10,SPP1,HRG,CCL2,MTCH1,TMEM176B,LGR4,MGAT1,PLAC8,HSBP1,FGG,RARRES2,EXT1,NR1H4,RAP1A,EGR1,STAT1,B2M,STXBP3,RHOB,ILK,ANXA1,C1QBP,CD3E,ANXA6,LAMB1,ACTN4,SDCBP,MBNL3,…
GO:BP	programmed cell death	GO:0012501	2.26928e-13	RGN,CCL5,ALB,LGMN,CTSH,ACAA2,ANXA4,SHISA5,LGALS3,ACSL5,HNRNPK,DCPS,HRG,CCL2,MTCH1,PLAC8,FGG,NR1H4,GOLPH3,EGR1,STAT1,KNG1,RHOB,ANXA1,C1QBP,CD3E,ANXA5,ANXA6,BAG1,HERPUD1,ACTN4,EMC4,FGB,ERN1,HPGD,CXCR4,HCLS1,ARF4,CSF1R,GZMA,LCK,IL2RB,PLAUR,PTPRC,JUN,FOXA1,PPARGC1A,CARD8,CD2,IL7R,FGFR2,CD44,AGT,PPP2CB,EVI2B,GCLM,GPAM,KDR,PDCD4,DHCR24,ARRB2,IRF1,VDAC1,HS1BP3,SQSTM1,ETS1,RRAGA,PERP,SFRP5,PEA15,NCKAP1L,…
GO:BP	apoptotic process	GO:0006915	3.07103e-13	RGN,CCL5,ALB,LGMN,CTSH,ACAA2,ANXA4,SHISA5,LGALS3,ACSL5,HNRNPK,HRG,CCL2,MTCH1,PLAC8,FGG,NR1H4,GOLPH3,EGR1,STAT1,KNG1,RHOB,ANXA1,C1QBP,CD3E,ANXA5,ANXA6,BAG1,HERPUD1,ACTN4,EMC4,FGB,ERN1,HPGD,CXCR4,HCLS1,ARF4,CSF1R,GZMA,LCK,IL2RB,PLAUR,PTPRC,JUN,FOXA1,PPARGC1A,CARD8,CD2,IL7R,FGFR2,CD44,AGT,PPP2CB,EVI2B,GCLM,GPAM,KDR,PDCD4,DHCR24,ARRB2,IRF1,VDAC1,HS1BP3,SQSTM1,ETS1,RRAGA,PERP,SFRP5,PEA15,NCKAP1L,PROC,…
GO:BP	anatomical structure development	GO:0048856	3.10141e-13	LECT2,BAAT,RGN,TM4SF1,CST3,GSTK1,ARRDC3,SPP2,SERPINF2,CLDN4,SNX3,SLC37A4,WDR72,CA2,RAB17,LDOC1,MTHFD1,NID1,CTSH,A2M,ANXA4,GJB1,APOA5,IGFBP7,SERPINF1,FN1,MBNL1,LGALS3,SDC4,FCER1G,FKBP4,MYL12B,MORF4L2,VMP1,IRF6,EMC10,SPP1,HRG,CCL2,MTCH1,TMEM176B,LGR4,MGAT1,HSBP1,FGG,RARRES2,EXT1,NR1H4,RAP1A,EGR1,STAT1,B2M,STXBP3,RHOB,ILK,ANXA1,C1QBP,CD3E,ANXA6,LAMB1,ACTN4,SDCBP,MBNL3,BCHE,SMYD2,NDFIP1,RAN,FGL1,FGB,…
GO:BP	positive regulation of multicellular organismal process	GO:0051240	4.20658e-13	SERPINF2,CTSH,TMED10,APOA5,SERPINF1,FN1,KLRK1,FCER1G,CYP8B1,EMC10,HRG,HLA-DPA1,LGR4,PLAC8,FGG,NR1H4,EGR1,STAT1,B2M,RHOB,ANXA1,C1QBP,CD3E,SDCBP,ATP1A1,FGB,LRPAP1,CXCR4,HCLS1,CSF1R,FOXA2,FOS,PTPRC,PPARGC1A,CARD8,CD2,FAM49B,IL7R,FGFR2,DDAH1,AGT,F2,EVI2B,GPAM,KDR,ARRB2,RGS4,IRF1,ATP6AP2,ETS1,MKKS,NCKAP1L,IL1RL1,CAV1,GRB10,SLC1A1,PLXND1,PTPN22,HMOX1,F2R,PRKCB,TGM2,RUNX3,GCH1,IL1RAP,ZC3H12A,EIF4G2,ANXA…
GO:BP	locomotion	GO:0040011	6.28866e-13	LECT2,RGN,CCL5,ARRDC3,CLDN4,SLC37A4,LGMN,CTSH,FGFR4,SERPINF1,FN1,KLRK1,LGALS3,SDC4,FCER1G,EMC10,HRG,CCL2,RARRES2,EXT1,GOLPH3,RHOB,ILK,ANXA1,C1QBP,MPP1,ANXA6,LAMB1,ACTN4,SDCBP,CXCR4,ARF4,CRK,SERPIND1,CSF1R,VTN,LCK,PLAUR,BIN2,PTPRC,JUN,SPARC,FAM49B,ITGAL,CD44,AGT,KDR,SBDS,AJUBA,SPINT2,WAS,ARRB2,APOB,RAC2,CLEC14A,RND3,PHLDB2,ETS1,DSTN,F11R,MKKS,NCKAP1L,CAV1,GRB10,CLDN3,ARPC5,PLXND1,PTPN22,HMOX1,FMNL…
GO:BP	cell motility	GO:0048870	6.511e-13	RGN,CCL5,CLDN4,SLC37A4,LGMN,CTSH,FGFR4,SERPINF1,FN1,KLRK1,LGALS3,SDC4,FCER1G,EMC10,HRG,CCL2,RARRES2,EXT1,GOLPH3,RHOB,ILK,ANXA1,C1QBP,MPP1,ANXA6,LAMB1,ACTN4,SDCBP,CXCR4,ARF4,CRK,CSF1R,VTN,LCK,BIN2,PTPRC,JUN,SPARC,FAM49B,ITGAL,CD44,AGT,KDR,SBDS,AJUBA,SPINT2,WAS,ARRB2,APOB,RAC2,CLEC14A,RND3,PHLDB2,ETS1,DSTN,F11R,MKKS,NCKAP1L,CAV1,GRB10,CLDN3,ARPC5,PLXND1,PTPN22,HMOX1,FMNL1,F2R,STK10,LPXN,B4GALT1,CD6…
GO:BP	localization of cell	GO:0051674	6.511e-13	RGN,CCL5,CLDN4,SLC37A4,LGMN,CTSH,FGFR4,SERPINF1,FN1,KLRK1,LGALS3,SDC4,FCER1G,EMC10,HRG,CCL2,RARRES2,EXT1,GOLPH3,RHOB,ILK,ANXA1,C1QBP,MPP1,ANXA6,LAMB1,ACTN4,SDCBP,CXCR4,ARF4,CRK,CSF1R,VTN,LCK,BIN2,PTPRC,JUN,SPARC,FAM49B,ITGAL,CD44,AGT,KDR,SBDS,AJUBA,SPINT2,WAS,ARRB2,APOB,RAC2,CLEC14A,RND3,PHLDB2,ETS1,DSTN,F11R,MKKS,NCKAP1L,CAV1,GRB10,CLDN3,ARPC5,PLXND1,PTPN22,HMOX1,FMNL1,F2R,STK10,LPXN,B4GALT1,CD6…
GO:BP	regulation of immune response	GO:0050776	1.03973e-12	CCL5,C9,CTSH,A2M,KLRK1,LGALS3,FCER1G,C1S,HRG,LGR4,NR1H4,CTSS,B2M,ANXA1,C1QBP,CD3E,SERPING1,NDFIP1,FGL1,CRK,LCK,PTPRC,FAM49B,IL7R,CD247,C7,C4BPA,PIK3AP1,C1QA,WAS,ARRB2,IRF1,C6,RAC2,CD96,C1QC,FGL2,NCKAP1L,HCST,IL1RL1,CAV1,BLNK,VSIG4,BIRC3,TNFRSF21,PTPN22,HMOX1,MAP3K1,PRKCB,SKAP1,LPXN,RNF125,ZC3H12A,IL27RA,CD48,TRAT1,TSPAN6,C5,CD160,CADM1,TXK,CD84,NFKBIZ
GO:BP	regulation of cell-cell adhesion	GO:0022407	1.45406e-12	CCL5,SERPINF2,KLRK1,LGALS3,SDC4,HLA-DPA1,CCL2,FGG,B2M,ANXA1,CD3E,NDFIP1,FGL1,FGB,HLA-DMA,FOXA2,LCK,PLAUR,PTPRC,FOXA1,FAM49B,IL7R,CD44,GPAM,SPINT2,IRF1,ETS1,FGL2,F11R,NCKAP1L,CAV1,VSIG4,TNFRSF21,PTPN22,SKAP1,RUNX3,ZC3H12A,IL27RA,JAG1,CD160,AKNA,NFKBIZ,CORO1A
GO:BP	regulation of programmed cell death	GO:0043067	1.46854e-12	RGN,CCL5,ALB,LGMN,CTSH,ACAA2,ANXA4,LGALS3,ACSL5,HNRNPK,DCPS,HRG,CCL2,MTCH1,PLAC8,FGG,NR1H4,GOLPH3,EGR1,STAT1,KNG1,RHOB,ANXA1,C1QBP,CD3E,ANXA5,BAG1,HERPUD1,ACTN4,FGB,HPGD,CXCR4,HCLS1,ARF4,CSF1R,GZMA,LCK,IL2RB,PLAUR,PTPRC,JUN,FOXA1,PPARGC1A,CARD8,IL7R,FGFR2,CD44,AGT,EVI2B,GCLM,GPAM,KDR,PDCD4,DHCR24,ARRB2,VDAC1,HS1BP3,SQSTM1,ETS1,PEA15,NCKAP1L,PROC,CAV1,TLE1,BIRC3,SLC1A1,IFIT2,HMOX1,F2R,TGM2,B4GALT1…
GO:BP	regulation of response to external stimulus	GO:0032101	2.18441e-12	CCL5,SERPINF2,LGMN,A2M,SERPINF1,KLRK1,SPP1,HRG,CCL2,FGG,RARRES2,NR1H4,STAT1,KNG1,ANXA1,C1QBP,MPP1,SERPINC1,SERPING1,NDFIP1,FGB,CXCR4,CRK,CSF1R,FOXA2,VTN,PTPRC,CARD8,FAM49B,AHSG,AGT,F2,PIK3AP1,KDR,PDCD4,ARRB2,IRF1,RAC2,CD96,PHLDB2,ETS1,FGL2,MKKS,NCKAP1L,PROC,IL1RL1,CAV1,VSIG4,BIRC3,CLDN3,PTPN22,F2R,RNF125,PDGFD,ZC3H12A,CDH5,TSPAN6,C5,CD160,HYAL2,AKNA,CADM1,TXK,NFKBIZ
GO:BP	defense response to other organism	GO:0098542	2.2495e-12	LEAP2,CCL5,C9,JCHAIN,A2M,KLRK1,LGALS3,MPEG1,FCER1G,C1S,IRF6,HRG,HLA-DPA1,CCL2,TRIM14,LGR4,PLAC8,RARRES2,NR1H4,STAT1,STXBP3,ANXA1,C1QBP,SERPING1,FGB,IFI44L,CRK,CSF1R,LCK,PTPRC,RAB20,CARD8,IL7R,C7,F2,C4BPA,GPAM,FBXO9,CDC42EP4,C1QA,WAS,ARRB2,IRF1,C6,VIM,CD96,C1QC,MRC1,FGL2,AKAP1,VSIG4,BIRC3,IFIT2,PTPN22,GCH1,RNF125,IL1RAP,RAB27A,ZC3H12A,ANXA3,NOTCH2,IL27RA,TSPAN6,ITGAX,C5,CD160,HYAL2,CADM1,TXK,CD84,…
GO:BP	cellular response to stimulus	GO:0051716	2.32605e-12	RGN,CCL5,ALB,PBLD,GSTK1,ARRDC3,SERPINF2,SNX3,SLC37A4,CA2,LDOC1,LGMN,GPX3,CTSH,ACAA2,FGFR4,COMT,ANXA4,CHCHD2,ASGR1,IGFBP7,SERPINF1,FN1,KLRK1,SHISA5,LGALS3,ACSL5,HNRNPK,TNKS1BP1,FCER1G,DCPS,FKBP4,LURAP1L,MORF4L2,RBBP7,CYP8B1,IRF6,SRSF7,EMC10,SPP1,PLPP2,LAMP2,HRG,HLA-DPA1,CCL2,MTCH1,TRIM14,LGR4,HSBP1,FGG,RARRES2,EXT1,NR1H4,GOLPH3,GRAMD1C,RAP1A,AOX1,EGR1,CTSS,STAT1,B2M,FAM3C,STXBP3,RHOB,GLRX,ILK,IMPA…
GO:BP	leukocyte cell-cell adhesion	GO:0007159	2.343e-12	CCL5,KLRK1,LGALS3,SDC4,HLA-DPA1,CCL2,EXT1,GOLPH3,B2M,ANXA1,CD3E,NDFIP1,FGL1,HLA-DMA,LCK,PTPRC,FAM49B,IL7R,ITGAL,CD44,GPAM,IRF1,RAC2,ETS1,FGL2,F11R,NCKAP1L,CAV1,VSIG4,TNFRSF21,PTPN22,SKAP1,STK10,RUNX3,ZC3H12A,IL27RA,CD160,NFKBIZ,CORO1A
GO:BP	cell migration	GO:0016477	2.50861e-12	CCL5,CLDN4,SLC37A4,LGMN,CTSH,FGFR4,SERPINF1,FN1,KLRK1,LGALS3,SDC4,FCER1G,EMC10,HRG,CCL2,RARRES2,EXT1,GOLPH3,RHOB,ILK,ANXA1,C1QBP,MPP1,ANXA6,LAMB1,ACTN4,SDCBP,CXCR4,ARF4,CRK,CSF1R,VTN,LCK,BIN2,PTPRC,JUN,SPARC,FAM49B,ITGAL,CD44,AGT,KDR,SBDS,AJUBA,ARRB2,RAC2,CLEC14A,RND3,PHLDB2,ETS1,F11R,NCKAP1L,CAV1,GRB10,CLDN3,ARPC5,PLXND1,PTPN22,HMOX1,FMNL1,F2R,STK10,LPXN,B4GALT1,CD63,PDGFD,ZC3H12A,ANXA3,MARVELD3…
GO:BP	regulation of cell death	GO:0010941	3.59154e-12	RGN,CCL5,ALB,LGMN,CTSH,ACAA2,ANXA4,SERPINF1,LGALS3,ACSL5,HNRNPK,DCPS,HRG,CCL2,MTCH1,PLAC8,FGG,NR1H4,GOLPH3,EGR1,STAT1,KNG1,RHOB,ANXA1,C1QBP,CD3E,ANXA5,BAG1,HERPUD1,ACTN4,FGB,HPGD,LRPAP1,CXCR4,HCLS1,ARF4,CSF1R,GZMA,LCK,IL2RB,PLAUR,FOS,PTPRC,JUN,FOXA1,PPARGC1A,CARD8,IL7R,FGFR2,CD44,AGT,EVI2B,GCLM,GPAM,KDR,PDCD4,DHCR24,C1QA,ARRB2,VDAC1,HS1BP3,SQSTM1,ETS1,PEA15,NCKAP1L,PROC,CAV1,TLE1,BIRC3,SLC1A1,IFI…
GO:BP	regulation of catalytic activity	GO:0050790	6.21563e-12	RGN,CCL5,SERPINA11,CST3,ARRDC3,SPP2,SERPINF2,CLDN4,SLC37A4,LGMN,CTSH,A2M,FGFR4,ANXA4,TMED10,APOA5,SERPINF1,FN1,KLRK1,LGALS3,SDC4,SERPINA5,HRG,CCL2,MTCH1,LGR4,RAP1A,EGR1,KNG1,ANXA1,ANXA5,ARHGAP30,SERPINC1,ARHGEF3,SERPING1,TAX1BP3,RGS1,ERN1,ARF4,CRK,SERPIND1,CSF1R,GZMA,FOXA2,VTN,LCK,PLAUR,TSPYL2,DENND2D,PTPRC,AZIN1,JUN,CARD8,FGFR2,ARHGAP12,CD44,DDAH1,AHSG,AGT,CCNY,F2,GCLM,KDR,AJUBA,SPINT2,PDCD4,DHC…
GO:BP	negative regulation of multicellular organismal process	GO:0051241	9.8399e-12	RGN,CST3,ARRDC3,SERPINF2,SLC37A4,LGMN,ANXA4,SERPINF1,FN1,SPP1,HRG,TMEM176B,LGR4,PLAC8,FGG,NR1H4,STAT1,B2M,KNG1,ANXA1,C1QBP,ANXA5,SERPING1,NDFIP1,ATP1A1,FGB,LRPAP1,PRDX4,FOXA2,VTN,TMEM176A,PTPRC,SPARC,FOXA1,CARD8,AHSG,AGT,F2,PDCD4,GTF2I,ARRB2,RGS4,IRF1,CD96,C1QC,FGL2,NCKAP1L,HHEX,PROC,IL1RL1,VSIG4,TNFRSF21,PTPN22,HMOX1,F2R,RUNX3,RNF125,ZC3H12A,MARVELD3,IL27RA,CTNNA1,RGS2,ARHGDIB,CD160
GO:BP	negative regulation of hydrolase activity	GO:0051346	1.06426e-11	RGN,SERPINA11,CST3,SPP2,SERPINF2,A2M,TMED10,SERPINF1,KLRK1,LGALS3,SERPINA5,HRG,KNG1,ANXA1,SERPINC1,SERPING1,SERPIND1,GZMA,VTN,PLAUR,CARD8,CD44,AHSG,AGT,SPINT2,DHCR24,ITIH2,ARRB2,F11R,MKKS,NCKAP1L,BIRC3
GO:BP	regulation of apoptotic process	GO:0042981	1.35914e-11	RGN,CCL5,ALB,LGMN,CTSH,ACAA2,ANXA4,LGALS3,ACSL5,HNRNPK,HRG,CCL2,MTCH1,PLAC8,FGG,NR1H4,GOLPH3,EGR1,STAT1,KNG1,RHOB,ANXA1,C1QBP,CD3E,ANXA5,BAG1,HERPUD1,ACTN4,FGB,HPGD,HCLS1,ARF4,CSF1R,GZMA,LCK,IL2RB,PLAUR,PTPRC,JUN,FOXA1,PPARGC1A,CARD8,IL7R,FGFR2,CD44,AGT,EVI2B,GCLM,GPAM,KDR,PDCD4,DHCR24,ARRB2,VDAC1,HS1BP3,SQSTM1,ETS1,PEA15,NCKAP1L,PROC,CAV1,TLE1,BIRC3,SLC1A1,IFIT2,HMOX1,F2R,TGM2,B4GALT1,ZC3H12A,CF…
GO:BP	cellular response to organic substance	GO:0071310	1.53545e-11	CCL5,PBLD,CA2,LDOC1,LGMN,CTSH,FGFR4,IGFBP7,SERPINF1,KLRK1,FCER1G,DCPS,FKBP4,IRF6,SRSF7,SPP1,HRG,HLA-DPA1,CCL2,LGR4,FGG,RARRES2,EXT1,NR1H4,GOLPH3,GRAMD1C,RAP1A,EGR1,CTSS,STAT1,STXBP3,ILK,ANXA1,HERPUD1,ACTN4,SDCBP,ATP1A1,RAN,FGB,ERN1,HPGD,CXCR4,HCLS1,CRK,CSF1R,FOXA2,VTN,IL2RB,FOS,PTPRC,RAB20,JUN,FOXA1,CARD8,IL7R,FGFR2,CD44,RNF5,AHSG,AGT,PPP2CB,SRSF3,GCLM,KDR,SPINT2,PDCD4,CDC42EP4,WAS,ARRB2,MGST1,RG…
GO:BP	negative regulation of response to stimulus	GO:0048585	1.67098e-11	CCL5,PBLD,ARRDC3,SERPINF2,LGMN,ACAA2,A2M,SERPINF1,KLRK1,LGALS3,SPP1,HRG,CCL2,LGR4,FGG,NR1H4,EGR1,STAT1,KNG1,ANXA1,C1QBP,CD3E,HERPUD1,SERPING1,NDFIP1,TAX1BP3,RGS1,FGB,LRPAP1,CRK,FOXA2,VTN,PLAUR,PTPRC,PTPN3,CARD8,FAM49B,IL7R,ARHGAP12,CD44,DDAH1,AHSG,AGT,PPP2CB,F2,C4BPA,GCLM,AJUBA,PDCD4,ARRB2,RGS4,RGS3,CD96,PHLDB2,FGL2,SFRP5,MKKS,PEA15,NCKAP1L,HHEX,PROC,IL1RL1,CAV1,TLE1,VSIG4,GRB10,CLDN3,PTPN22,HMOX…
GO:BP	regulation of cell motility	GO:2000145	2.39431e-11	RGN,CCL5,CLDN4,LGMN,CTSH,SERPINF1,FN1,KLRK1,LGALS3,SDC4,EMC10,HRG,CCL2,RARRES2,RHOB,ANXA1,C1QBP,MPP1,LAMB1,ACTN4,SDCBP,CXCR4,CRK,CSF1R,VTN,PTPRC,JUN,SPARC,FAM49B,AGT,KDR,AJUBA,SPINT2,WAS,RAC2,PHLDB2,ETS1,MKKS,NCKAP1L,CAV1,CLDN3,PLXND1,PTPN22,HMOX1,F2R,STK10,PDGFD,ZC3H12A,ANXA3,MARVELD3,DOCK10,IL27RA,LYVE1,CTNNA1,CDH5,ARHGDIB,ITGAX,FLT4,JAG1,C5,HYAL2,EMP2
GO:BP	negative regulation of biological process	GO:0048519	2.60654e-11	RGN,CCL5,ALB,PBLD,SERPINA11,CST3,ARRDC3,SPP2,SERPINF2,SNX3,SLC37A4,LDOC1,LGMN,CTSH,ACAA2,A2M,ANXA4,TMED10,IGFBP7,SERPINF1,FN1,KLRK1,LGALS3,SDC4,HNRNPK,DCPS,TMEM59,FKBP4,RBBP7,SERPINA5,IRF6,SRSF7,SPP1,LAMP2,HRG,CCL2,TRIM14,TMEM176B,LGR4,PLAC8,HSBP1,FGG,NR1H4,GOLPH3,RAP1A,EGR1,STAT1,B2M,FAM3C,KNG1,STXBP3,RHOB,ILK,ANXA1,C1QBP,CD3E,ANXA5,ANXA6,BAG1,SERPINC1,HERPUD1,ACTN4,SDCBP,MBNL3,PAIP1,SERPING1,PO…
GO:BP	localization	GO:0051179	2.85826e-11	RGN,CCL5,ALB,ARRDC3,CLDN4,SNX3,SLC37A4,WDR72,CA2,RAB17,LGMN,CTSH,ACAA2,FGFR4,GJB1,TMED10,ASGR1,APOA5,SERPINF1,FN1,KLRK1,LGALS3,ACSL5,SDC4,HNRNPK,FCER1G,TMEM59,FKBP4,SERPINA5,VMP1,CYP8B1,SRSF7,EMC10,SPP1,LAMP2,HRG,CCL2,TRIM14,PMPCB,HSBP1,FGG,HOOK2,RARRES2,EXT1,NR1H4,GOLPH3,GRAMD1C,RAP1A,CTSS,REEP5,B2M,STXBP3,RHOB,GLRX,SYNGR2,ILK,ANXA1,C1QBP,MPP1,ANXA6,LAMB1,HERPUD1,ACTN4,SDCBP,SLC44A3,NDFIP1,TAX1B…
GO:BP	regulation of peptidase activity	GO:0052547	3.30082e-11	SERPINA11,CST3,SPP2,SERPINF2,CLDN4,LGMN,CTSH,A2M,TMED10,SERPINF1,FN1,SERPINA5,HRG,MTCH1,KNG1,SERPINC1,SERPING1,SERPIND1,VTN,LCK,PLAUR,CARD8,CD44,AHSG,AGT,SPINT2,DHCR24,ITIH2,ARRB2,PERP,SLC11A2,CAV1,BIRC3,CLDN3,SLC1A1,F2R
GO:BP	positive regulation of cell adhesion	GO:0045785	3.64291e-11	CCL5,SERPINF2,NID1,FN1,KLRK1,SDC4,HRG,HLA-DPA1,CCL2,FGG,B2M,ILK,ANXA1,C1QBP,CD3E,FGB,HLA-DMA,CRK,FOXA2,LCK,PLAUR,PTPRC,FOXA1,FAM49B,IL7R,CD44,GPAM,KDR,ETS1,F11R,NCKAP1L,CAV1,PTPN22,TGM2,SKAP1,RUNX3,IL27RA,CD160,EMP2,NFKBIZ,CORO1A
GO:BP	regulation of locomotion	GO:0040012	5.42546e-11	RGN,CCL5,ARRDC3,CLDN4,LGMN,CTSH,SERPINF1,FN1,KLRK1,LGALS3,SDC4,EMC10,HRG,CCL2,RARRES2,RHOB,ANXA1,C1QBP,MPP1,LAMB1,ACTN4,SDCBP,CXCR4,CRK,CSF1R,VTN,PTPRC,JUN,SPARC,FAM49B,AGT,KDR,AJUBA,SPINT2,WAS,RAC2,PHLDB2,ETS1,MKKS,NCKAP1L,CAV1,CLDN3,PLXND1,PTPN22,HMOX1,F2R,STK10,PDGFD,ZC3H12A,ANXA3,MARVELD3,DOCK10,IL27RA,LYVE1,CTNNA1,CDH5,ARHGDIB,ITGAX,FLT4,JAG1,C5,HYAL2,EMP2
GO:BP	regulation of wound healing	GO:0061041	1.31849e-10	SERPINF2,CLDN4,HRG,FGG,KNG1,ANXA1,SERPINC1,SERPING1,FGB,CXCR4,CRK,FOXA2,VTN,F2,PHLDB2,OCLN,PROC,CAV1,CLDN3,F2R
GO:BP	tube morphogenesis	GO:0035239	1.50021e-10	SERPINF2,MTHFD1,CTSH,SERPINF1,FN1,SDC4,EMC10,HRG,CCL2,LGR4,EXT1,RAP1A,STAT1,RHOB,ILK,ANXA1,HPGD,CXCR4,JUNB,CSF1R,JUN,SPARC,FOXA1,FGFR2,DDAH1,AGT,TGFBI,KDR,SPINT2,ANPEP,GTF2I,APOB,CLEC14A,ETS1,COL4A1,SFRP5,MKKS,HHEX,CAV1,SLC1A1,PLXND1,HMOX1,PRKCB,TGM2,B4GALT1,ZC3H12A,ANXA3,NOTCH2,EPAS1,CDH5,ITGAX,FLT4,JAG1,C5,CD160,EMP2,SH2D2A
GO:BP	negative regulation of proteolysis	GO:0045861	1.52526e-10	SERPINA11,CST3,SPP2,SERPINF2,A2M,TMED10,SERPINF1,TMEM59,SERPINA5,HRG,KNG1,SERPINC1,SDCBP,SERPING1,SERPIND1,VTN,PLAUR,PTPN3,CARD8,CD44,AHSG,AGT,F2,SPINT2,DHCR24,ITIH2,ARRB2
GO:BP	negative regulation of endopeptidase activity	GO:0010951	2.61711e-10	SERPINA11,CST3,SPP2,SERPINF2,A2M,TMED10,SERPINF1,SERPINA5,HRG,KNG1,SERPINC1,SERPING1,SERPIND1,VTN,PLAUR,CARD8,CD44,AHSG,AGT,SPINT2,DHCR24,ITIH2,ARRB2
GO:BP	positive regulation of cellular process	GO:0048522	2.77448e-10	RGN,CCL5,ARRDC3,SERPINF2,CLDN4,SNX3,CA2,NID1,LGMN,CTSH,FGFR4,CHCHD2,TMED10,APOA5,SERPINF1,FN1,KLRK1,SMARCD2,SHISA5,LGALS3,ACSL5,SDC4,HNRNPK,TNKS1BP1,DCPS,TMEM59,LURAP1L,MORF4L2,VMP1,IRF6,EMC10,SPP1,HRG,HLA-DPA1,CCL2,MTCH1,TRIM14,LGR4,PLAC8,FGG,RARRES2,NR1H4,GOLPH3,RAP1A,EGR1,CTSS,STAT1,B2M,KNG1,RHOB,GLRX,ILK,ANXA1,C1QBP,CD3E,LAMB1,HERPUD1,ACTN4,SDCBP,PAIP1,ARHGEF3,NDFIP1,PACSIN3,RAN,FGB,ERN1,HPGD…
GO:BP	regulation of signal transduction	GO:0009966	2.95285e-10	RGN,CCL5,PBLD,ARRDC3,SERPINF2,SNX3,LDOC1,LGMN,CTSH,ACAA2,FGFR4,IGFBP7,FN1,SHISA5,LGALS3,ACSL5,HNRNPK,LURAP1L,EMC10,HRG,CCL2,MTCH1,TRIM14,LGR4,FGG,NR1H4,GOLPH3,RAP1A,EGR1,STAT1,ILK,C1QBP,CD3E,ARHGAP30,HERPUD1,ACTN4,SDCBP,ARHGEF3,SMYD2,NDFIP1,TAX1BP3,RGS1,FGB,ERN1,LRPAP1,CXCR4,HCLS1,CRK,CSF1R,VTN,LCK,PLAUR,NDFIP2,TSPYL2,PTPRC,JUN,FOXA1,PTPN3,CARD8,FAM49B,IL7R,FGFR2,ARHGAP12,CD44,AHSG,AGT,CCNY,PPP2C…
GO:BP	regulation of developmental process	GO:0050793	3.35911e-10	RGN,CST3,SERPINF2,CLDN4,RAB17,LGMN,CTSH,SERPINF1,FN1,MYL12B,MORF4L2,EMC10,SPP1,HRG,CCL2,TMEM176B,LGR4,PLAC8,FGG,RARRES2,NR1H4,RAP1A,STAT1,B2M,RHOB,ILK,ANXA1,C1QBP,ACTN4,SDCBP,MBNL3,NDFIP1,FGB,CXCR4,HCLS1,CRK,JUNB,CSF1R,FOXA2,MGP,TMEM176A,FOS,PTPRC,SPARC,FOXA1,PPARGC1A,CD2,FAM49B,IL7R,FGFR2,CD44,DDAH1,AHSG,AGT,F2,EVI2B,GPAM,KDR,PDCD4,CDC42EP4,GTF2I,ARRB2,RGS4,IRF1,APOB,RAC2,BHLHE40,RND3,C1QC,PHLDB…
GO:BP	positive regulation of immune system process	GO:0002684	3.42831e-10	CCL5,C9,LGMN,A2M,KLRK1,LGALS3,FCER1G,C1S,HRG,HLA-DPA1,CCL2,RARRES2,B2M,ANXA1,C1QBP,CD3E,SERPING1,HCLS1,HLA-DMA,CSF1R,LCK,FOS,PTPRC,CD2,FAM49B,IL7R,CD247,C7,EVI2B,C4BPA,GPAM,C1QA,C6,RAC2,C1QC,NCKAP1L,IL1RL1,CAV1,BLNK,VSIG4,TNFRSF21,PTPN22,HMOX1,PRKCB,SKAP1,LPXN,RUNX3,PDGFD,ZC3H12A,NOTCH2,IL27RA,LYVE1,TRAT1,C5,CD160,CADM1,TXK,CD84,NFKBIZ,CORO1A
GO:BP	regulation of proteolysis	GO:0030162	3.63134e-10	RGN,SERPINA11,CST3,SPP2,SERPINF2,CLDN4,LGMN,CTSH,A2M,FGFR4,TMED10,SERPINF1,FN1,TMEM59,SERPINA5,HRG,MTCH1,KNG1,SERPINC1,HERPUD1,SDCBP,SERPING1,PACSIN3,SERPIND1,VTN,LCK,PLAUR,PTPN3,CARD8,CD44,AHSG,AGT,F2,SPINT2,DHCR24,ITIH2,ARRB2,RNF19A,PERP,SLC11A2,CAV1,BIRC3,CLDN3,SLC1A1
GO:BP	cell activation	GO:0001775	4.10613e-10	CCL5,FN1,KLRK1,LGALS3,SDC4,FCER1G,MYL12A,HRG,HLA-DPA1,CCL2,FGG,EGR1,B2M,STXBP3,ILK,ANXA1,CD3E,NDFIP1,FGL1,FGB,HLA-DMA,LCK,PTPRC,JUN,CD2,FAM49B,IL7R,CD8A,ITGAL,CD44,F2,GCLM,GPAM,SKAP2,C1QA,WAS,IRF1,RAC2,FGL2,CLIC1,F11R,NCKAP1L,HHEX,IL1RL1,CAV1,BLNK,VSIG4,TNFRSF21,PTPN22,HMOX1,F2R,PRKCB,RUNX3,RAB27A,ZC3H12A,ANXA3,DOCK10,NOTCH2,IL27RA,CD48,CD160,HYAL2,TXK,CD84,NFKBIZ,CORO1A
GO:BP	multicellular organism development	GO:0007275	4.29495e-10	LECT2,BAAT,RGN,TM4SF1,ARRDC3,SPP2,SERPINF2,CLDN4,SNX3,SLC37A4,WDR72,RAB17,LDOC1,MTHFD1,NID1,CTSH,A2M,GJB1,IGFBP7,SERPINF1,FN1,MBNL1,SDC4,FCER1G,FKBP4,VMP1,IRF6,EMC10,SPP1,HRG,CCL2,MTCH1,TMEM176B,LGR4,MGAT1,HSBP1,RARRES2,EXT1,NR1H4,RAP1A,EGR1,STAT1,B2M,STXBP3,RHOB,ILK,ANXA1,C1QBP,CD3E,ANXA6,LAMB1,SDCBP,BCHE,SMYD2,NDFIP1,RAN,FGL1,HPGD,CXCR4,PRDX4,HCLS1,ARF4,CRK,JUNB,CSF1R,MAL2,FOXA2,VTN,MGP,LCK,TME…
GO:BP	negative regulation of peptidase activity	GO:0010466	5.25673e-10	SERPINA11,CST3,SPP2,SERPINF2,A2M,TMED10,SERPINF1,SERPINA5,HRG,KNG1,SERPINC1,SERPING1,SERPIND1,VTN,PLAUR,CARD8,CD44,AHSG,AGT,SPINT2,DHCR24,ITIH2,ARRB2
GO:BP	regulation of cellular component movement	GO:0051270	7.40997e-10	RGN,CCL5,CLDN4,LGMN,CTSH,SERPINF1,FN1,KLRK1,LGALS3,SDC4,EMC10,HRG,CCL2,RARRES2,RHOB,ANXA1,C1QBP,MPP1,LAMB1,ACTN4,SDCBP,CXCR4,CRK,CSF1R,VTN,PTPRC,JUN,SPARC,FAM49B,AGT,KDR,AJUBA,SPINT2,WAS,RAC2,PHLDB2,ETS1,MKKS,NCKAP1L,CAV1,CLDN3,PLXND1,PTPN22,HMOX1,F2R,STK10,PDGFD,ZC3H12A,ANXA3,MARVELD3,DOCK10,IL27RA,LYVE1,CTNNA1,CDH5,ARHGDIB,ITGAX,FLT4,JAG1,C5,HYAL2,EMP2
GO:BP	regulation of cell migration	GO:0030334	7.4324e-10	CCL5,CLDN4,LGMN,CTSH,SERPINF1,FN1,KLRK1,LGALS3,SDC4,EMC10,HRG,CCL2,RARRES2,RHOB,ANXA1,C1QBP,MPP1,LAMB1,ACTN4,SDCBP,CXCR4,CRK,CSF1R,VTN,PTPRC,JUN,SPARC,FAM49B,AGT,KDR,AJUBA,RAC2,PHLDB2,ETS1,NCKAP1L,CAV1,CLDN3,PLXND1,PTPN22,HMOX1,F2R,STK10,PDGFD,ZC3H12A,ANXA3,MARVELD3,DOCK10,IL27RA,LYVE1,CDH5,ARHGDIB,ITGAX,FLT4,JAG1,C5,HYAL2,EMP2
GO:BP	blood vessel morphogenesis	GO:0048514	7.55177e-10	SERPINF2,CTSH,SERPINF1,FN1,EMC10,HRG,CCL2,RAP1A,STAT1,RHOB,ANXA1,HPGD,CXCR4,JUNB,JUN,SPARC,FGFR2,DDAH1,AGT,TGFBI,KDR,ANPEP,GTF2I,APOB,CLEC14A,ETS1,COL4A1,HHEX,CAV1,SLC1A1,PLXND1,HMOX1,PRKCB,B4GALT1,ZC3H12A,ANXA3,NOTCH2,EPAS1,CDH5,ITGAX,FLT4,JAG1,C5,CD160,EMP2,SH2D2A
GO:BP	regulation of signaling	GO:0023051	8.20467e-10	RGN,CCL5,PBLD,ARRDC3,SERPINF2,SNX3,CA2,LDOC1,LGMN,CTSH,ACAA2,FGFR4,IGFBP7,FN1,SHISA5,LGALS3,ACSL5,HNRNPK,LURAP1L,EMC10,SPP1,HRG,CCL2,MTCH1,TRIM14,LGR4,FGG,NR1H4,GOLPH3,RAP1A,EGR1,STAT1,ILK,ANXA1,C1QBP,CD3E,ARHGAP30,HERPUD1,ACTN4,SDCBP,ARHGEF3,BCHE,SMYD2,NDFIP1,TAX1BP3,RGS1,FGB,ERN1,LRPAP1,CXCR4,HCLS1,CRK,CSF1R,FOXA2,VTN,LCK,PLAUR,NDFIP2,TSPYL2,PTPRC,JUN,FOXA1,PTPN3,CARD8,FAM49B,IL7R,FGFR2,ARHGAP1…
GO:BP	regulation of response to stress	GO:0080134	8.4435e-10	CCL5,SERPINF2,CLDN4,A2M,CHCHD2,SERPINF1,KLRK1,HNRNPK,EMC10,SPP1,HRG,FGG,NR1H4,STAT1,B2M,KNG1,ANXA1,C1QBP,BAG1,SERPINC1,HERPUD1,SDCBP,SERPING1,SMYD2,NDFIP1,FGB,ERN1,CXCR4,CRK,FOXA2,VTN,PTPRC,CD44,DDAH1,AHSG,AGT,F2,TERF2IP,PIK3AP1,AJUBA,PDCD4,WAS,ARRB2,IRF1,CD96,PHLDB2,OCLN,ETS1,FGL2,PROC,IL1RL1,CAV1,VSIG4,BIRC3,CLDN3,PTPN22,F2R,GCH1,RNF125,ZC3H12A,MARVELD3,INSIG2,CDH5,TSPAN6,FLT4,CD160,HYAL2,AKNA,…
GO:BP	regulation of body fluid levels	GO:0050878	8.80757e-10	SERPINF2,CLDN4,HABP2,PROZ,FN1,FCER1G,MYL12A,HRG,F9,FGG,EXT1,KNG1,STXBP3,ILK,ANXA5,SERPINC1,SERPING1,FGB,SERPIND1,FOXA2,VTN,LCK,PLAUR,F2,WAS,CLIC1,F11R,PROC,CAV1,F2R,GGCX,RAB27A,FLI1,HYAL2,EMP2,TXK
GO:BP	regulation of response to wounding	GO:1903034	1.02832e-09	SERPINF2,CLDN4,SPP1,HRG,FGG,KNG1,ANXA1,SERPINC1,SERPING1,FGB,CXCR4,CRK,FOXA2,VTN,F2,PHLDB2,OCLN,PROC,CAV1,CLDN3,F2R
GO:BP	positive regulation of cell-cell adhesion	GO:0022409	1.09889e-09	CCL5,SERPINF2,KLRK1,HLA-DPA1,CCL2,FGG,B2M,ANXA1,CD3E,FGB,HLA-DMA,FOXA2,LCK,PLAUR,PTPRC,FOXA1,FAM49B,IL7R,CD44,GPAM,ETS1,F11R,NCKAP1L,CAV1,PTPN22,SKAP1,RUNX3,IL27RA,CD160,NFKBIZ,CORO1A
GO:BP	regulation of cellular process	GO:0050794	1.11674e-09	RGN,CCL5,ALB,PBLD,SERPINA11,CST3,ARRDC3,SPP2,SERPINF2,CLDN4,SNX3,CA2,RAB17,LDOC1,NID1,LGMN,CTSH,ACAA2,A2M,FGFR4,ANXA4,CHCHD2,TMED10,APOA5,IGFBP7,SERPINF1,FN1,KLRK1,SMARCD2,MBNL1,SHISA5,LGALS3,ACSL5,SDC4,HNRNPK,TNKS1BP1,FCER1G,DCPS,TMEM59,FKBP4,LURAP1L,ABRACL,MORF4L2,RBBP7,SERPINA5,VMP1,CYP8B1,IRF6,SRSF7,EMC10,SPP1,PLPP2,LAMP2,HRG,HLA-DPA1,CCL2,MTCH1,TRIM14,TMEM176B,LGR4,PLAC8,HSBP1,FGG,RARRES2,EX…
GO:BP	positive regulation of cell communication	GO:0010647	1.18689e-09	CCL5,SERPINF2,CA2,LGMN,CTSH,FGFR4,FN1,SHISA5,LURAP1L,EMC10,SPP1,CCL2,TRIM14,LGR4,FGG,NR1H4,GOLPH3,RAP1A,ILK,C1QBP,CD3E,ACTN4,SDCBP,ARHGEF3,NDFIP1,FGB,ERN1,CXCR4,HCLS1,CSF1R,VTN,LCK,PLAUR,NDFIP2,PTPRC,JUN,FOXA1,IL7R,FGFR2,CD44,AGT,F2,TERF2IP,PIK3AP1,KDR,LPAR6,AJUBA,PDCD4,ARRB2,RGS4,ATP6AP2,TAB3,SQSTM1,RRAGA,F11R,PEA15,NCKAP1L,HHEX,HCST,CAV1,BIRC3,GRB10,SLC1A1,PTPN22,HMOX1,F2R,PRKCB,TGM2,CD63,SCGN,…
GO:BP	regulation of cell communication	GO:0010646	1.34732e-09	RGN,CCL5,PBLD,ARRDC3,SERPINF2,SNX3,CA2,LDOC1,LGMN,CTSH,ACAA2,FGFR4,IGFBP7,FN1,SHISA5,LGALS3,ACSL5,HNRNPK,LURAP1L,EMC10,SPP1,HRG,CCL2,MTCH1,TRIM14,LGR4,FGG,NR1H4,GOLPH3,RAP1A,EGR1,STAT1,ILK,ANXA1,C1QBP,CD3E,ARHGAP30,HERPUD1,ACTN4,SDCBP,ARHGEF3,BCHE,SMYD2,NDFIP1,TAX1BP3,RGS1,FGB,ERN1,LRPAP1,CXCR4,HCLS1,CRK,CSF1R,FOXA2,VTN,LCK,PLAUR,NDFIP2,TSPYL2,PTPRC,JUN,FOXA1,PTPN3,CARD8,FAM49B,IL7R,FGFR2,ARHGAP1…
GO:BP	positive regulation of signaling	GO:0023056	1.35093e-09	CCL5,SERPINF2,CA2,LGMN,CTSH,FGFR4,FN1,SHISA5,LURAP1L,EMC10,SPP1,CCL2,TRIM14,LGR4,FGG,NR1H4,GOLPH3,RAP1A,ILK,C1QBP,CD3E,ACTN4,SDCBP,ARHGEF3,NDFIP1,FGB,ERN1,CXCR4,HCLS1,CSF1R,VTN,LCK,PLAUR,NDFIP2,PTPRC,JUN,FOXA1,IL7R,FGFR2,CD44,AGT,F2,TERF2IP,PIK3AP1,KDR,LPAR6,AJUBA,PDCD4,ARRB2,RGS4,ATP6AP2,TAB3,SQSTM1,RRAGA,F11R,PEA15,NCKAP1L,HHEX,HCST,CAV1,BIRC3,GRB10,SLC1A1,PTPN22,HMOX1,F2R,PRKCB,TGM2,CD63,SCGN,…
GO:BP	anatomical structure morphogenesis	GO:0009653	1.35404e-09	TM4SF1,CST3,SERPINF2,CLDN4,WDR72,CA2,MTHFD1,CTSH,SERPINF1,FN1,MBNL1,SDC4,MYL12B,EMC10,SPP1,HRG,CCL2,TMEM176B,LGR4,HSBP1,FGG,EXT1,RAP1A,STAT1,RHOB,ILK,ANXA1,C1QBP,ANXA6,LAMB1,ACTN4,FGL1,FGB,HPGD,CXCR4,CRK,JUNB,CSF1R,FOXA2,VTN,MGP,JUN,SPARC,FOXA1,FAM49B,IL7R,CPE,FGFR2,ARHGAP12,CD44,DDAH1,AGT,F2,TGFBI,KDR,AJUBA,SPINT2,PDCD4,ANPEP,CDC42EP4,GTF2I,APOB,ATP6AP2,RAC2,CLEC14A,RND3,LMBRD1,PHLDB2,ETS1,COL4A…
GO:BP	immune effector process	GO:0002252	1.57198e-09	C9,CTSH,A2M,KLRK1,LGALS3,FCER1G,C1S,B2M,STXBP3,ANXA1,C1QBP,SERPING1,NDFIP1,CRK,PTPRC,FAM49B,IL7R,CD8A,ITGAL,C7,F2,C4BPA,C1QA,WAS,ARRB2,C6,RAC2,CD96,C1QC,FGL2,NCKAP1L,VSIG4,PTPN22,HMOX1,RAB27A,ZC3H12A,ANXA3,DOCK10,NOTCH2,IL27RA,JAG1,C5,CD160,EMP2,CADM1,CD84,NFKBIZ,CORO1A
GO:BP	regulation of transport	GO:0051049	1.65e-09	RGN,CCL5,SNX3,CA2,RAB17,ACAA2,TMED10,APOA5,LGALS3,ACSL5,SDC4,HNRNPK,FCER1G,VMP1,CYP8B1,SPP1,CCL2,FGG,NR1H4,GOLPH3,RAP1A,CTSS,REEP5,B2M,STXBP3,GLRX,ANXA1,ACTN4,SDCBP,NDFIP1,ATP1A1,PACSIN3,RAN,FGB,LRPAP1,CXCR4,HCLS1,SLC43A1,CLDN10,FOXA2,VTN,IL2RB,PON1,NDFIP2,PTPRC,AZIN1,PTPN3,AHSG,AGT,F2,LLGL2,ARRB2,RGS4,VDAC1,RAC2,AHNAK,EHD3,OCLN,CLIC1,PEA15,NCKAP1L,CAV1,GRB10,CLDN3,SLC1A1,PTPN22,HMOX1,F2R,RAB10,P…
GO:BP	multicellular organismal process	GO:0032501	1.6889e-09	LECT2,BAAT,RGN,TM4SF1,ALB,PBLD,CST3,ARRDC3,SPP2,SERPINF2,CLDN4,SNX3,SLC37A4,WDR72,HABP2,RAB17,LDOC1,MTHFD1,NID1,LGMN,JCHAIN,CTSH,PROZ,A2M,ANXA4,GJB1,TMED10,APOA5,IGFBP7,SERPINF1,FN1,KLRK1,MBNL1,SDC4,HNRNPK,FCER1G,FKBP4,SERPINA5,VMP1,CYP8B1,IRF6,EMC10,SPP1,MYL12A,HRG,F9,HLA-DPA1,CCL2,MTCH1,TMEM176B,LGR4,MGAT1,PLAC8,HSBP1,FGG,RARRES2,EXT1,NR1H4,RAP1A,EGR1,STAT1,B2M,KNG1,STXBP3,RHOB,ILK,ANXA1,C1QBP,…
GO:BP	negative regulation of programmed cell death	GO:0043069	1.79097e-09	RGN,CCL5,ALB,LGMN,CTSH,ACAA2,ANXA4,LGALS3,HNRNPK,DCPS,CCL2,PLAC8,FGG,NR1H4,GOLPH3,ANXA1,ANXA5,BAG1,HERPUD1,FGB,HCLS1,ARF4,CSF1R,IL2RB,PLAUR,JUN,PPARGC1A,IL7R,FGFR2,CD44,EVI2B,GCLM,GPAM,KDR,PDCD4,DHCR24,ARRB2,VDAC1,PEA15,NCKAP1L,PROC,CAV1,TLE1,BIRC3,SLC1A1,HMOX1,F2R,ZC3H12A,CFL1,NOTCH2,IL27RA,CTNNA1,TM7SF3,CDH5
GO:BP	positive regulation of signal transduction	GO:0009967	1.94039e-09	CCL5,SERPINF2,CTSH,FGFR4,FN1,SHISA5,LURAP1L,EMC10,CCL2,TRIM14,LGR4,FGG,NR1H4,GOLPH3,RAP1A,ILK,C1QBP,CD3E,ACTN4,SDCBP,ARHGEF3,NDFIP1,FGB,ERN1,CXCR4,HCLS1,CSF1R,VTN,LCK,PLAUR,NDFIP2,PTPRC,JUN,FOXA1,IL7R,FGFR2,CD44,AGT,F2,TERF2IP,PIK3AP1,KDR,LPAR6,AJUBA,PDCD4,ARRB2,RGS4,ATP6AP2,TAB3,RRAGA,F11R,PEA15,NCKAP1L,HHEX,HCST,CAV1,BIRC3,GRB10,PTPN22,HMOX1,F2R,PRKCB,TGM2,CD63,PDGFD,ZC3H12A,GPR65,NOTCH2,CTNNA1…
GO:BP	movement of cell or subcellular component	GO:0006928	2.02113e-09	RGN,CCL5,CLDN4,SLC37A4,LGMN,CTSH,FGFR4,SERPINF1,FN1,KLRK1,LGALS3,SDC4,FCER1G,EMC10,HRG,CCL2,HSBP1,RARRES2,EXT1,GOLPH3,RHOB,ILK,ANXA1,C1QBP,MPP1,ANXA6,LAMB1,ACTN4,SDCBP,ATP1A1,CXCR4,ARF4,CRK,CSF1R,VTN,LCK,BIN2,KIFC3,PTPRC,JUN,SPARC,FAM49B,ITGAL,CD44,AGT,KDR,SBDS,AJUBA,SPINT2,WAS,ARRB2,APOB,RAC2,CLEC14A,RND3,PHLDB2,ETS1,DSTN,F11R,MKKS,NCKAP1L,CAV1,GRB10,CLDN3,ARPC5,PLXND1,PTPN22,HMOX1,FMNL1,F2R,STK…
GO:BP	regulation of leukocyte cell-cell adhesion	GO:1903037	2.06541e-09	CCL5,KLRK1,LGALS3,SDC4,HLA-DPA1,CCL2,B2M,ANXA1,CD3E,NDFIP1,FGL1,HLA-DMA,LCK,PTPRC,FAM49B,IL7R,CD44,GPAM,IRF1,ETS1,FGL2,NCKAP1L,CAV1,VSIG4,TNFRSF21,PTPN22,SKAP1,RUNX3,ZC3H12A,IL27RA,CD160,NFKBIZ,CORO1A
GO:BP	T cell activation	GO:0042110	2.72604e-09	CCL5,KLRK1,LGALS3,SDC4,FCER1G,HLA-DPA1,CCL2,EGR1,B2M,ANXA1,CD3E,NDFIP1,FGL1,HLA-DMA,LCK,PTPRC,CD2,FAM49B,IL7R,CD8A,ITGAL,CD44,GPAM,WAS,IRF1,RAC2,FGL2,NCKAP1L,CAV1,VSIG4,TNFRSF21,PTPN22,RUNX3,RAB27A,ZC3H12A,IL27RA,CD48,CD160,CD84,NFKBIZ,CORO1A
GO:BP	regulation of coagulation	GO:0050818	2.8659e-09	SERPINF2,ANXA4,HRG,FGG,KNG1,ANXA5,SERPINC1,SERPING1,FGB,FOXA2,VTN,F2,PROC,CAV1,F2R
GO:BP	regulation of endopeptidase activity	GO:0052548	4.50359e-09	SERPINA11,CST3,SPP2,SERPINF2,LGMN,CTSH,A2M,TMED10,SERPINF1,SERPINA5,HRG,MTCH1,KNG1,SERPINC1,SERPING1,SERPIND1,VTN,LCK,PLAUR,CARD8,CD44,AHSG,AGT,SPINT2,DHCR24,ITIH2,ARRB2,PERP,SLC11A2,BIRC3,SLC1A1,F2R
GO:BP	negative regulation of catalytic activity	GO:0043086	4.9782e-09	RGN,SERPINA11,CST3,SPP2,SERPINF2,A2M,ANXA4,TMED10,SERPINF1,KLRK1,LGALS3,SERPINA5,HRG,KNG1,ANXA1,ANXA5,SERPINC1,SERPING1,SERPIND1,GZMA,FOXA2,VTN,PLAUR,PTPRC,CARD8,CD44,AHSG,AGT,AJUBA,SPINT2,PDCD4,DHCR24,ITIH2,ARRB2,F11R,MKKS,NCKAP1L,HHEX,CAV1,BIRC3,PTPN22
GO:BP	blood vessel development	GO:0001568	5.58485e-09	SERPINF2,CTSH,SERPINF1,FN1,EMC10,HRG,CCL2,RAP1A,EGR1,STAT1,RHOB,ANXA1,HPGD,CXCR4,JUNB,JUN,SPARC,FGFR2,DDAH1,AGT,TGFBI,KDR,ANPEP,GTF2I,APOB,CLEC14A,ETS1,COL4A1,HHEX,CAV1,SLC1A1,PLXND1,HMOX1,PRKCB,B4GALT1,PDGFD,ZC3H12A,ANXA3,NOTCH2,EPAS1,CDH5,ITGAX,FLT4,JAG1,C5,CD160,EMP2,SH2D2A
GO:BP	regulation of intracellular signal transduction	GO:1902531	5.79645e-09	RGN,CCL5,SERPINF2,FGFR4,FN1,SHISA5,HNRNPK,LURAP1L,EMC10,CCL2,TRIM14,FGG,NR1H4,GOLPH3,RAP1A,STAT1,ILK,C1QBP,CD3E,ARHGAP30,HERPUD1,ACTN4,SDCBP,ARHGEF3,SMYD2,NDFIP1,FGB,ERN1,HCLS1,CRK,CSF1R,LCK,PLAUR,NDFIP2,PTPRC,JUN,CARD8,FAM49B,FGFR2,ARHGAP12,CD44,AGT,PPP2CB,F2,TERF2IP,FBXO9,PIK3AP1,KDR,LPAR6,AJUBA,PDCD4,ARRB2,ATP6AP2,TAB3,SQSTM1,RRAGA,SFRP5,F11R,NCKAP1L,HCST,CAV1,TLE1,BIRC3,PTPN22,HMOX1,F2R,PRKCB…
GO:BP	negative regulation of molecular function	GO:0044092	6.30059e-09	RGN,SERPINA11,CST3,SPP2,SERPINF2,A2M,ANXA4,TMED10,SERPINF1,KLRK1,LGALS3,SERPINA5,HRG,NR1H4,B2M,KNG1,ANXA1,ANXA5,SERPINC1,SERPING1,NDFIP1,LRPAP1,SERPIND1,GZMA,FOXA2,VTN,PLAUR,NDFIP2,PTPRC,JUN,CARD8,CD44,AHSG,AGT,PPP2CB,AJUBA,SPINT2,PDCD4,DHCR24,ITIH2,ARRB2,BHLHE40,SFRP5,F11R,MKKS,NCKAP1L,HHEX,CAV1,BIRC3,IFIT2,PTPN22,HMOX1
GO:BP	negative regulation of cell death	GO:0060548	6.83184e-09	RGN,CCL5,ALB,LGMN,CTSH,ACAA2,ANXA4,SERPINF1,LGALS3,HNRNPK,DCPS,CCL2,PLAC8,FGG,NR1H4,GOLPH3,ANXA1,ANXA5,BAG1,HERPUD1,FGB,LRPAP1,HCLS1,ARF4,CSF1R,IL2RB,PLAUR,JUN,PPARGC1A,IL7R,FGFR2,CD44,EVI2B,GCLM,GPAM,KDR,PDCD4,DHCR24,ARRB2,VDAC1,PEA15,NCKAP1L,PROC,CAV1,TLE1,BIRC3,SLC1A1,HMOX1,F2R,ZC3H12A,CFL1,NOTCH2,IL27RA,CTNNA1,TM7SF3,CDH5
GO:BP	vasculature development	GO:0001944	7.5215e-09	SERPINF2,CTSH,SERPINF1,FN1,EMC10,HRG,CCL2,RAP1A,EGR1,STAT1,RHOB,ANXA1,HPGD,CXCR4,JUNB,JUN,SPARC,FGFR2,DDAH1,AGT,TGFBI,KDR,PDCD4,ANPEP,GTF2I,APOB,CLEC14A,ETS1,COL4A1,HHEX,CAV1,SLC1A1,PLXND1,HMOX1,PRKCB,B4GALT1,PDGFD,ZC3H12A,ANXA3,NOTCH2,EPAS1,CDH5,ITGAX,FLT4,JAG1,C5,CD160,EMP2,SH2D2A
GO:BP	leukocyte mediated immunity	GO:0002443	8.16402e-09	C9,CTSH,KLRK1,FCER1G,C1S,B2M,STXBP3,C1QBP,SERPING1,NDFIP1,CRK,PTPRC,FAM49B,IL7R,CD8A,C7,F2,C4BPA,C1QA,WAS,ARRB2,C6,RAC2,CD96,C1QC,NCKAP1L,HMOX1,RAB27A,ANXA3,IL27RA,JAG1,C5,CD160,EMP2,CADM1,CD84,CORO1A
GO:BP	tube development	GO:0035295	8.72593e-09	SERPINF2,MTHFD1,CTSH,GJB1,SERPINF1,FN1,SDC4,EMC10,HRG,CCL2,LGR4,RARRES2,EXT1,RAP1A,STAT1,RHOB,ILK,ANXA1,HPGD,CXCR4,JUNB,CSF1R,JUN,SPARC,FOXA1,FGFR2,DDAH1,AGT,TGFBI,KDR,SPINT2,ANPEP,GTF2I,APOB,ATP6AP2,CLEC14A,ETS1,COL4A1,SFRP5,MKKS,HHEX,CAV1,SLC1A1,PLXND1,HMOX1,PROM1,PRKCB,TGM2,B4GALT1,ZC3H12A,ANXA3,NOTCH2,EPAS1,CDH5,ITGAX,FLT4,JAG1,C5,CD160,EMP2,SH2D2A
GO:BP	positive regulation of intracellular signal transduction	GO:1902533	9.00375e-09	CCL5,SERPINF2,FGFR4,FN1,SHISA5,LURAP1L,EMC10,CCL2,TRIM14,FGG,GOLPH3,RAP1A,ILK,C1QBP,CD3E,ACTN4,SDCBP,ARHGEF3,NDFIP1,FGB,ERN1,HCLS1,CSF1R,LCK,NDFIP2,PTPRC,JUN,FGFR2,CD44,AGT,F2,TERF2IP,PIK3AP1,KDR,LPAR6,AJUBA,PDCD4,ARRB2,TAB3,RRAGA,F11R,NCKAP1L,HCST,CAV1,BIRC3,PTPN22,HMOX1,F2R,PRKCB,TGM2,PDGFD,ZC3H12A,GPR65,NOTCH2
GO:BP	homeostatic process	GO:0042592	9.12044e-09	RGN,CCL5,ALB,PBLD,ARRDC3,CLDN4,SLC37A4,CA2,JCHAIN,CTSH,FGFR4,APOA5,SERPINF1,SPP1,LAMP2,CCL2,LGR4,PLAC8,EXT1,NR1H4,EGR1,STAT1,B2M,KNG1,STXBP3,ANXA1,ANXA6,HERPUD1,NDFIP1,ATP1A1,ERN1,CXCR4,PRDX4,HCLS1,CSF1R,FOXA2,LCK,PTPRC,RAB20,FOXA1,PTPN3,PPARGC1A,IL7R,AGT,TMEM97,F2,TERF2IP,GCLM,GPAM,KDR,CP,LPAR6,APOB,ATP6AP2,ATP6V1A,ASGR2,SQSTM1,OIT3,OCLN,ETS1,F11R,MKKS,NCKAP1L,SLC11A2,CAV1,GRB10,CLDN3,SLC1A1,HMO…
GO:BP	negative regulation of apoptotic process	GO:0043066	9.40012e-09	RGN,CCL5,ALB,LGMN,CTSH,ACAA2,ANXA4,LGALS3,HNRNPK,CCL2,PLAC8,FGG,NR1H4,GOLPH3,ANXA1,ANXA5,BAG1,HERPUD1,FGB,HCLS1,ARF4,CSF1R,IL2RB,PLAUR,JUN,PPARGC1A,IL7R,FGFR2,CD44,EVI2B,GCLM,GPAM,KDR,PDCD4,DHCR24,ARRB2,VDAC1,PEA15,NCKAP1L,PROC,CAV1,TLE1,BIRC3,SLC1A1,HMOX1,F2R,ZC3H12A,CFL1,NOTCH2,IL27RA,CTNNA1,CDH5,FLT4,DDAH2
GO:BP	regulation of cytokine production	GO:0001817	9.64859e-09	SERPINF2,SLC37A4,ANXA4,TMED10,FN1,KLRK1,FCER1G,HLA-DPA1,LGR4,NR1H4,EGR1,STAT1,B2M,ANXA1,C1QBP,CD3E,NDFIP1,CSF1R,PTPRC,CARD8,CD2,FAM49B,AGT,F2,GPAM,PDCD4,ARRB2,IRF1,ATP6AP2,CD96,F11R,NCKAP1L,IL1RL1,VSIG4,TNFRSF21,PTPN22,HMOX1,F2R,RNF125,IL1RAP,ZC3H12A,IL27RA,FLT4,C5,CD160,HYAL2,CADM1,TXK,CD84
GO:BP	proteolysis	GO:0006508	9.86949e-09	RGN,SERPINA11,CST3,SPP2,SERPINF2,CLDN4,HABP2,LGMN,CTSH,PROZ,A2M,FGFR4,TMED10,SERPINF1,FN1,TMEM59,SERPINA5,C1S,HRG,F9,MTCH1,CTSO,PMPCB,FGG,CTSS,KNG1,SERPINC1,HERPUD1,SDCBP,SERPING1,BCHE,NDFIP1,PACSIN3,CPVL,FGB,SERPIND1,GZMA,VTN,LCK,PLAUR,NDFIP2,PTPN3,CARD8,CPE,CD44,RNF5,AHSG,AGT,PPP2CB,F2,FBXO9,SPINT2,ANPEP,DHCR24,ITIH2,ARRB2,PRSS23,ATP6AP2,CAPNS1,RNF19A,SQSTM1,PERP,FGL2,SLC11A2,PROC,CAV1,BIRC3,CL…
GO:BP	positive regulation of molecular function	GO:0044093	1.09809e-08	RGN,CCL5,ARRDC3,CLDN4,SLC37A4,LGMN,CTSH,FGFR4,APOA5,FN1,SDC4,HNRNPK,VMP1,CCL2,MTCH1,TRIM14,RAP1A,EGR1,CTSS,B2M,GLRX,ACTN4,TAX1BP3,RGS1,RAN,ERN1,HCLS1,ARF4,CRK,CSF1R,VTN,LCK,PON1,PLAUR,PTPRC,FOXA1,PPARGC1A,CARD8,FGFR2,CD44,AGT,CCNY,PPP2CB,F2,TERF2IP,GCLM,KDR,AJUBA,RGS4,EHD3,PERP,F11R,NCKAP1L,SLC11A2,CAV1,CLDN3,SLC1A1,PLXND1,F2R,PLCB2,PRKCB,TGM2,GCH1,IL1RAP,PDGFD,GPR65,ANXA3,ARHGAP25,DOCK10,EIF3D
GO:BP	angiogenesis	GO:0001525	1.27939e-08	CTSH,SERPINF1,FN1,EMC10,HRG,CCL2,STAT1,RHOB,ANXA1,CXCR4,JUN,SPARC,FGFR2,DDAH1,AGT,TGFBI,KDR,ANPEP,GTF2I,CLEC14A,ETS1,COL4A1,HHEX,CAV1,PLXND1,HMOX1,PRKCB,B4GALT1,ZC3H12A,ANXA3,NOTCH2,EPAS1,CDH5,ITGAX,FLT4,JAG1,C5,CD160,EMP2,SH2D2A
GO:BP	cytokine production	GO:0001816	1.30226e-08	SERPINF2,SLC37A4,ANXA4,TMED10,FN1,KLRK1,FCER1G,HLA-DPA1,LGR4,NR1H4,EGR1,STAT1,B2M,ANXA1,C1QBP,CD3E,NDFIP1,CSF1R,PTPRC,CARD8,CD2,FAM49B,AGT,F2,GPAM,PDCD4,ARRB2,IRF1,ATP6AP2,CD96,F11R,NCKAP1L,IL1RL1,VSIG4,TNFRSF21,PTPN22,HMOX1,F2R,RNF125,IL1RAP,ZC3H12A,IL27RA,FLT4,C5,CD160,HYAL2,CADM1,TXK,CD84
GO:BP	response to endogenous stimulus	GO:0009719	1.30902e-08	CCL5,PBLD,CLDN4,CA2,LDOC1,LGMN,CTSH,A2M,FGFR4,IGFBP7,SERPINF1,FCER1G,FKBP4,RBBP7,HADHA,SPP1,CCL2,LGR4,RARRES2,EXT1,NR1H4,GOLPH3,RAP1A,EGR1,CTSS,STAT1,STXBP3,ILK,ANXA1,SDCBP,BCHE,ATP1A1,RAN,FGB,HPGD,HCLS1,CRK,FOS,JUN,FOXA1,FGFR2,CD44,AHSG,AGT,GCLM,KDR,SPINT2,PDCD4,DHCR24,ARRB2,RGS4,APOB,VIM,COL4A1,RRAGA,SFRP5,MKKS,CAV1,GRB10,SLC1A1,EEF1A1,PTPN22,HMOX1,RAB10,PRKCB,TGM2,LPXN,RUNX3,PDGFD,ANXA3,NOTCH2…
GO:BP	cell communication	GO:0007154	1.574e-08	RGN,CCL5,ALB,PBLD,ARRDC3,SERPINF2,SNX3,CA2,LDOC1,LGMN,CTSH,ACAA2,FGFR4,COMT,ANXA4,GJB1,ASGR1,IGFBP7,FN1,KLRK1,SHISA5,LGALS3,ACSL5,HNRNPK,FCER1G,DCPS,FKBP4,LURAP1L,CYP8B1,IRF6,EMC10,SPP1,PLPP2,LAMP2,HRG,CCL2,MTCH1,TRIM14,LGR4,FGG,RARRES2,EXT1,NR1H4,GOLPH3,RAP1A,EGR1,CTSS,STAT1,FAM3C,STXBP3,RHOB,ILK,IMPA2,ANXA1,C1QBP,CD3E,MPP1,ANXA5,GNG5,ANXA6,BAG1,ARHGAP30,HERPUD1,ACTN4,SDCBP,ARHGEF3,BCHE,SMYD2,ND…
GO:BP	regulation of T cell activation	GO:0050863	2.00788e-08	CCL5,KLRK1,LGALS3,SDC4,HLA-DPA1,CCL2,B2M,ANXA1,CD3E,NDFIP1,FGL1,HLA-DMA,LCK,PTPRC,CD2,FAM49B,IL7R,GPAM,IRF1,RAC2,FGL2,NCKAP1L,CAV1,VSIG4,TNFRSF21,PTPN22,RUNX3,ZC3H12A,IL27RA,CD160,NFKBIZ,CORO1A
GO:BP	signal transduction	GO:0007165	2.1594e-08	RGN,CCL5,PBLD,ARRDC3,SERPINF2,SNX3,CA2,LDOC1,LGMN,CTSH,ACAA2,FGFR4,ANXA4,IGFBP7,FN1,KLRK1,SHISA5,LGALS3,ACSL5,HNRNPK,FCER1G,FKBP4,LURAP1L,CYP8B1,IRF6,EMC10,SPP1,PLPP2,HRG,CCL2,MTCH1,TRIM14,LGR4,FGG,RARRES2,EXT1,NR1H4,GOLPH3,RAP1A,EGR1,CTSS,STAT1,FAM3C,RHOB,ILK,IMPA2,ANXA1,C1QBP,CD3E,MPP1,ANXA5,GNG5,ANXA6,BAG1,ARHGAP30,HERPUD1,ACTN4,SDCBP,ARHGEF3,SMYD2,NDFIP1,TAX1BP3,RGS1,FGB,ERN1,HPGD,LRPAP1,CXCR…
GO:BP	adaptive immune response	GO:0002250	2.69758e-08	C9,JCHAIN,CTSH,KLRK1,FCER1G,C1S,HLA-DPA1,CTSS,B2M,ANXA1,C1QBP,CD3E,SERPING1,NDFIP1,FGL1,FGB,HLA-DMA,PTPRC,FAM49B,IL7R,CD8A,CD247,C7,C4BPA,C1QA,WAS,IRF1,C6,TAP1,C1QC,NCKAP1L,IL1RL1,TNFRSF21,PRKCB,SKAP1,RNF125,RAB27A,ZC3H12A,IL27RA,CD48,TRAT1,JAG1,C5,CD160,EMP2,TXK,CD84,NFKBIZ
GO:BP	innate immune response	GO:0045087	3.51004e-08	CCL5,C9,JCHAIN,A2M,KLRK1,LGALS3,MPEG1,FCER1G,C1S,IRF6,HLA-DPA1,CCL2,TRIM14,LGR4,RARRES2,NR1H4,STAT1,STXBP3,ANXA1,C1QBP,SERPING1,FGB,CRK,CSF1R,LCK,RAB20,CARD8,C7,C4BPA,FBXO9,CDC42EP4,C1QA,WAS,ARRB2,IRF1,C6,VIM,CD96,C1QC,MRC1,AKAP1,VSIG4,BIRC3,IFIT2,PTPN22,GCH1,IL1RAP,RAB27A,C5,CD160,CADM1,TXK,CD84,SERINC3,CORO1A
GO:BP	cell population proliferation	GO:0008283	3.89034e-08	RGN,CCL5,SERPINF2,LDOC1,LGMN,CTSH,FGFR4,IGFBP7,SERPINF1,FN1,LGALS3,SDC4,IRF6,EMC10,HRG,HLA-DPA1,CCL2,LGR4,PLAC8,EXT1,EGR1,STAT1,B2M,ILK,ANXA1,CD3E,LAMB1,SDCBP,BCHE,SMYD2,NDFIP1,TAX1BP3,FGL1,ERN1,HPGD,PRDX4,HCLS1,JUNB,CSF1R,PTPRC,JUN,SPARC,PPARGC1A,IL7R,FGFR2,DDAH1,AGT,F2,TGFBI,GPAM,KDR,SBDS,SPINT2,PDCD4,SKAP2,DHCR24,IRF1,RAC2,CAPNS1,SQSTM1,ETS1,SFRP5,NCKAP1L,HHEX,CAV1,VSIG4,CLDN3,TNFRSF21,PTPN22,…
GO:BP	system development	GO:0048731	4.47718e-08	LECT2,BAAT,RGN,ARRDC3,SPP2,SERPINF2,CLDN4,SNX3,SLC37A4,WDR72,RAB17,LDOC1,MTHFD1,NID1,CTSH,A2M,GJB1,SERPINF1,FN1,MBNL1,SDC4,FCER1G,FKBP4,IRF6,EMC10,SPP1,HRG,CCL2,MTCH1,TMEM176B,LGR4,RARRES2,EXT1,NR1H4,RAP1A,EGR1,STAT1,B2M,STXBP3,RHOB,ILK,ANXA1,CD3E,ANXA6,LAMB1,SDCBP,BCHE,SMYD2,NDFIP1,RAN,FGL1,HPGD,CXCR4,PRDX4,HCLS1,ARF4,CRK,JUNB,CSF1R,MAL2,FOXA2,MGP,LCK,TMEM176A,FOS,PTPRC,JUN,SPARC,FOXA1,PTPN3,PPA…
GO:BP	response to oxygen-containing compound	GO:1901700	4.60378e-08	CCL5,CLDN4,SLC37A4,CA2,LDOC1,LGMN,GPX3,CTSH,A2M,IGFBP7,SERPINF1,KLRK1,DCPS,COL6A2,HADHA,CYP8B1,SPP1,CCL2,RARRES2,EXT1,NR1H4,GOLPH3,GRAMD1C,RAP1A,EGR1,STAT1,STXBP3,RHOB,ANXA1,BCHE,ATP1A1,GYS2,ERN1,HPGD,CRK,FOXA2,PON1,H6PD,FOS,JUN,FOXA1,CARD8,FGFR2,AHSG,AGT,PPP2CB,GCLM,GPAM,PDCD4,ARRB2,MGST1,RGS4,APOB,VIM,CD96,MRC1,COL4A1,RRAGA,CAV1,GRB10,CLDN3,SLC1A1,PTPN22,HMOX1,F2R,RAB10,PRKCB,TGM2,GCH1,PDGFD,ZC…
GO:BP	regulation of anatomical structure morphogenesis	GO:0022603	4.78708e-08	CST3,CLDN4,CTSH,SERPINF1,FN1,MYL12B,EMC10,SPP1,HRG,CCL2,LGR4,FGG,STAT1,RHOB,ILK,ANXA1,C1QBP,ACTN4,FGB,CXCR4,CRK,CSF1R,FOXA2,SPARC,FAM49B,FGFR2,CD44,DDAH1,AGT,F2,KDR,CDC42EP4,GTF2I,RAC2,RND3,PHLDB2,ETS1,F11R,HHEX,CLDN3,PLXND1,HMOX1,FMNL1,PRKCB,ZC3H12A,EIF4G2,ANXA3,CFL1,CDH5,ITGAX,FLT4,C5,CD160,EMP2,RHOBTB3,CORO1A
GO:BP	regulation of biological process	GO:0050789	5.1017e-08	RGN,CCL5,ALB,PBLD,SERPINA11,CST3,ARRDC3,SPP2,SERPINF2,CLDN4,SNX3,SLC37A4,C9,CA2,RAB17,LDOC1,NID1,LGMN,JCHAIN,CTSH,ACAA2,A2M,FGFR4,ANXA4,CHCHD2,TMED10,APOA5,IGFBP7,SERPINF1,FN1,KLRK1,SMARCD2,MBNL1,SHISA5,LGALS3,ACSL5,SDC4,HNRNPK,TNKS1BP1,FCER1G,DCPS,TMEM59,FKBP4,LURAP1L,ABRACL,MYL12B,MORF4L2,RBBP7,SERPINA5,C1S,VMP1,CYP8B1,IRF6,SRSF7,EMC10,SPP1,PLPP2,LAMP2,HRG,HLA-DPA1,CCL2,MTCH1,TRIM14,TMEM176B,LG…
GO:BP	regulation of cell population proliferation	GO:0042127	6.01053e-08	RGN,CCL5,SERPINF2,LDOC1,LGMN,CTSH,FGFR4,IGFBP7,SERPINF1,FN1,LGALS3,SDC4,IRF6,EMC10,HRG,HLA-DPA1,CCL2,PLAC8,EGR1,STAT1,B2M,ILK,ANXA1,CD3E,LAMB1,SDCBP,BCHE,SMYD2,NDFIP1,TAX1BP3,ERN1,HPGD,PRDX4,HCLS1,JUNB,CSF1R,PTPRC,JUN,SPARC,PPARGC1A,IL7R,FGFR2,DDAH1,AGT,F2,GPAM,KDR,SPINT2,PDCD4,SKAP2,DHCR24,IRF1,RAC2,CAPNS1,ETS1,SFRP5,NCKAP1L,HHEX,CAV1,VSIG4,CLDN3,TNFRSF21,PTPN22,HMOX1,F2R,B4GALT1,RUNX3,AZGP1,PDG…
GO:BP	intracellular signal transduction	GO:0035556	6.50327e-08	RGN,CCL5,SERPINF2,CTSH,FGFR4,FN1,SHISA5,HNRNPK,LURAP1L,EMC10,CCL2,TRIM14,FGG,NR1H4,GOLPH3,RAP1A,STAT1,RHOB,ILK,C1QBP,CD3E,ARHGAP30,HERPUD1,ACTN4,SDCBP,ARHGEF3,SMYD2,NDFIP1,TAX1BP3,FGB,ERN1,CXCR4,PRDX4,HCLS1,CRK,CSF1R,LCK,PLAUR,NDFIP2,PTPRC,JUN,PTPN3,CARD8,FAM49B,FGFR2,ARHGAP12,CD44,DDAH1,AGT,PPP2CB,F2,TERF2IP,FBXO9,PIK3AP1,KDR,LPAR6,AJUBA,PDCD4,DHCR24,CDC42EP4,WAS,ARRB2,ATP6AP2,RAC2,RND3,TAB3,SQS…
GO:BP	biological regulation	GO:0065007	6.58258e-08	RGN,CCL5,ALB,PBLD,SERPINA11,CST3,ARRDC3,SPP2,SERPINF2,CLDN4,SNX3,SLC37A4,HABP2,C9,CA2,RAB17,LDOC1,NID1,LGMN,JCHAIN,CTSH,ACAA2,PROZ,A2M,FGFR4,COMT,ANXA4,CHCHD2,TMED10,APOA5,IGFBP7,SERPINF1,FN1,KLRK1,SMARCD2,MBNL1,SHISA5,LGALS3,ACSL5,SDC4,HNRNPK,TNKS1BP1,FCER1G,DCPS,TMEM59,FKBP4,LURAP1L,ABRACL,MYL12B,MORF4L2,RBBP7,SERPINA5,C1S,VMP1,CYP8B1,IRF6,SRSF7,EMC10,SPP1,PLPP2,MYL12A,LAMP2,HRG,F9,HLA-DPA1,CCL…
GO:BP	lymphocyte mediated immunity	GO:0002449	8.30447e-08	C9,CTSH,KLRK1,FCER1G,C1S,B2M,C1QBP,SERPING1,NDFIP1,CRK,PTPRC,FAM49B,IL7R,CD8A,C7,C4BPA,C1QA,WAS,ARRB2,C6,CD96,C1QC,NCKAP1L,RAB27A,IL27RA,JAG1,C5,CD160,EMP2,CADM1,CORO1A
GO:BP	signaling	GO:0023052	8.75873e-08	RGN,CCL5,PBLD,ARRDC3,SERPINF2,SNX3,CA2,LDOC1,LGMN,CTSH,ACAA2,FGFR4,ANXA4,GJB1,IGFBP7,FN1,KLRK1,SHISA5,LGALS3,ACSL5,HNRNPK,FCER1G,FKBP4,LURAP1L,CYP8B1,IRF6,EMC10,SPP1,PLPP2,HRG,CCL2,MTCH1,TRIM14,LGR4,FGG,RARRES2,EXT1,NR1H4,GOLPH3,RAP1A,EGR1,CTSS,STAT1,FAM3C,STXBP3,RHOB,ILK,IMPA2,ANXA1,C1QBP,CD3E,MPP1,ANXA5,GNG5,ANXA6,BAG1,ARHGAP30,HERPUD1,ACTN4,SDCBP,ARHGEF3,BCHE,SMYD2,NDFIP1,TAX1BP3,ATP1A1,RGS1,F…
GO:BP	negative regulation of immune system process	GO:0002683	1.79904e-07	A2M,KLRK1,LGALS3,SDC4,CCL2,TMEM176B,ANXA1,SERPING1,NDFIP1,FGL1,CRK,TMEM176A,PTPRC,IL7R,C4BPA,GPAM,ARRB2,IRF1,CD96,C1QC,FGL2,NCKAP1L,IL1RL1,VSIG4,TNFRSF21,PTPN22,HMOX1,LPXN,RUNX3,ZC3H12A,IL27RA,C5,CD160,CD84
GO:BP	cell surface receptor signaling pathway	GO:0007166	1.81835e-07	CCL5,PBLD,SNX3,LGMN,FGFR4,ANXA4,FN1,KLRK1,LGALS3,ACSL5,FCER1G,IRF6,HRG,CCL2,LGR4,FGG,RARRES2,EXT1,NR1H4,RAP1A,EGR1,STAT1,ILK,ANXA1,CD3E,BAG1,ACTN4,SDCBP,TAX1BP3,FGB,HPGD,CXCR4,HCLS1,CRK,CSF1R,VTN,LCK,IL2RB,PLAUR,FOS,PTPRC,JUN,FOXA1,PTPN3,CARD8,CD2,IL7R,CPE,FGFR2,CD8A,ITGAL,CD44,CD247,AHSG,AGT,CCNY,PPP2CB,F2,GCLM,KDR,PDCD4,LLGL2,ARRB2,RGS4,IRF1,ATP6AP2,CLEC14A,VIM,ASGR2,COL4A1,RRAGA,PERP,SFRP5,MKK…
GO:BP	regulation of blood coagulation	GO:0030193	2.38338e-07	SERPINF2,HRG,FGG,KNG1,SERPINC1,SERPING1,FGB,FOXA2,VTN,F2,PROC,CAV1,F2R
GO:BP	organonitrogen compound metabolic process	GO:1901564	2.39946e-07	BAAT,RGN,CCL5,SERPINA11,CST3,GSTK1,ARRDC3,TPI1,SPP2,SERPINF2,CLDN4,SNX3,HABP2,HOGA1,MTHFD1,LGMN,CTSH,PROZ,A2M,FGFR4,COMT,TMED10,APOA5,SERPINF1,FN1,DPYS,LGALS3,ACSL5,SDC4,TNKS1BP1,DCPS,TMEM59,FKBP4,MORF4L2,SERPINA5,C1S,MAN1C1,PLPP2,PIPOX,LAMP2,HRG,F9,CCL2,MTCH1,TRIM14,ACADSB,CTSO,MGAT1,PMPCB,FGG,RARRES2,EXT1,ACSS1,NR1H4,GOLPH3,RAP1A,EGR1,CTSS,B2M,KNG1,GLRX,ILK,ANXA1,C1QBP,CD3E,MPP1,SERPINC1,HERPUD…
GO:BP	response to cytokine	GO:0034097	2.7589e-07	CCL5,FCER1G,IRF6,SRSF7,HLA-DPA1,CCL2,FGG,EXT1,NR1H4,EGR1,STAT1,STXBP3,ILK,ANXA1,ACTN4,FGB,CXCR4,HCLS1,CSF1R,FOXA2,IL2RB,FOS,PTPRC,RAB20,CARD8,IL7R,CD44,PPP2CB,SRSF3,GCLM,CDC42EP4,WAS,IRF1,APOB,VIM,MRC1,RRAGA,MKKS,IL1RL1,CAV1,BIRC3,TNFRSF21,SLC1A1,IFIT2,GCH1,RNF125,IL1RAP,ZC3H12A,IL27RA,MRPL15
GO:BP	regulation of cell morphogenesis	GO:0022604	3.11707e-07	CLDN4,FN1,MYL12B,CCL2,FGG,RHOB,ILK,ANXA1,C1QBP,ACTN4,FGB,CXCR4,CRK,CSF1R,SPARC,CD44,F2,KDR,CDC42EP4,RAC2,RND3,F11R,CLDN3,PLXND1,FMNL1
GO:BP	leukocyte activation	GO:0045321	3.37161e-07	CCL5,FN1,KLRK1,LGALS3,SDC4,FCER1G,HLA-DPA1,CCL2,EGR1,B2M,STXBP3,ANXA1,CD3E,NDFIP1,FGL1,HLA-DMA,LCK,PTPRC,JUN,CD2,FAM49B,IL7R,CD8A,ITGAL,CD44,GPAM,SKAP2,C1QA,WAS,IRF1,RAC2,FGL2,NCKAP1L,HHEX,IL1RL1,CAV1,BLNK,VSIG4,TNFRSF21,PTPN22,HMOX1,PRKCB,RUNX3,RAB27A,ZC3H12A,ANXA3,DOCK10,NOTCH2,IL27RA,CD48,CD160,HYAL2,CD84,NFKBIZ,CORO1A
GO:BP	regulation of hemostasis	GO:1900046	3.5429e-07	SERPINF2,HRG,FGG,KNG1,SERPINC1,SERPING1,FGB,FOXA2,VTN,F2,PROC,CAV1,F2R
GO:BP	circulatory system development	GO:0072359	3.70317e-07	SERPINF2,MTHFD1,CTSH,SERPINF1,FN1,EMC10,HRG,CCL2,EXT1,RAP1A,EGR1,STAT1,RHOB,ILK,ANXA1,SMYD2,HPGD,CXCR4,JUNB,JUN,SPARC,CPE,FGFR2,DDAH1,AGT,TGFBI,KDR,PDCD4,ANPEP,GTF2I,ARRB2,RGS4,APOB,CLEC14A,ETS1,COL4A1,MKKS,HHEX,CAV1,SLC1A1,PLXND1,HMOX1,PRKCB,B4GALT1,PDGFD,ZC3H12A,EIF4G2,ANXA3,NOTCH2,EPAS1,CDH5,RGS2,ITGAX,FLT4,JAG1,C5,CD160,EMP2,SH2D2A
GO:BP	regulation of multicellular organismal development	GO:2000026	3.88154e-07	RGN,CTSH,SERPINF1,FN1,EMC10,SPP1,HRG,TMEM176B,STAT1,B2M,RHOB,ANXA1,NDFIP1,CXCR4,HCLS1,FOXA2,MGP,TMEM176A,FOS,PTPRC,SPARC,CD2,IL7R,FGFR2,DDAH1,AHSG,AGT,F2,EVI2B,KDR,GTF2I,RGS4,IRF1,BHLHE40,C1QC,PHLDB2,ETS1,FGL2,F11R,NCKAP1L,HHEX,PROC,CAV1,TNFRSF21,PLXND1,HMOX1,PROM1,PRKCB,TGM2,GPR171,RUNX3,IL1RAP,ZC3H12A,EIF4G2,ANXA3,CFL1,NOTCH2,ESRP1,CTNNA1,CDH5,RGS2,ITGAX,JAG1,C5,CD160,EMP2
GO:BP	positive regulation of cell migration	GO:0030335	4.89314e-07	CCL5,CLDN4,LGMN,CTSH,FN1,LGALS3,EMC10,RARRES2,RHOB,ANXA1,C1QBP,LAMB1,ACTN4,SDCBP,CXCR4,CRK,CSF1R,VTN,PTPRC,JUN,SPARC,AGT,KDR,RAC2,ETS1,NCKAP1L,CAV1,CLDN3,HMOX1,F2R,PDGFD,ZC3H12A,ANXA3,LYVE1,CDH5,ITGAX,FLT4
GO:BP	negative regulation of response to external stimulus	GO:0032102	7.23854e-07	SERPINF2,A2M,SERPINF1,KLRK1,SPP1,HRG,CCL2,FGG,NR1H4,KNG1,C1QBP,SERPING1,NDFIP1,FGB,CRK,VTN,PTPRC,CARD8,F2,ARRB2,CD96,PHLDB2,FGL2,MKKS,PROC,VSIG4,CLDN3
GO:BP	cellular response to cytokine stimulus	GO:0071345	7.51133e-07	CCL5,FCER1G,IRF6,SRSF7,HLA-DPA1,CCL2,FGG,EXT1,NR1H4,EGR1,STAT1,STXBP3,ILK,ACTN4,FGB,CXCR4,HCLS1,CSF1R,IL2RB,PTPRC,RAB20,CARD8,IL7R,CD44,PPP2CB,SRSF3,GCLM,CDC42EP4,WAS,IRF1,APOB,VIM,MRC1,RRAGA,MKKS,IL1RL1,CAV1,BIRC3,TNFRSF21,SLC1A1,IFIT2,RNF125,IL1RAP,ZC3H12A,IL27RA,MRPL15
GO:BP	negative regulation of immune effector process	GO:0002698	8.91586e-07	A2M,LGALS3,ANXA1,SERPING1,NDFIP1,CRK,PTPRC,IL7R,C4BPA,ARRB2,CD96,FGL2,NCKAP1L,VSIG4,HMOX1,ZC3H12A
GO:BP	negative regulation of coagulation	GO:0050819	9.03783e-07	SERPINF2,ANXA4,HRG,FGG,KNG1,ANXA5,SERPING1,FGB,VTN,F2
GO:BP	regulation of protein metabolic process	GO:0051246	1.28511e-06	RGN,CCL5,SERPINA11,CST3,ARRDC3,SPP2,SERPINF2,CLDN4,SNX3,LGMN,CTSH,A2M,FGFR4,TMED10,SERPINF1,FN1,LGALS3,SDC4,TNKS1BP1,DCPS,TMEM59,SERPINA5,HRG,MTCH1,RARRES2,RAP1A,EGR1,KNG1,ILK,C1QBP,CD3E,SERPINC1,HERPUD1,SDCBP,PAIP1,SERPING1,NDFIP1,PACSIN3,ERN1,HCLS1,SERPIND1,CSF1R,VTN,LCK,PLAUR,NDFIP2,TSPYL2,PTPRC,AZIN1,JUN,PTPN3,PPARGC1A,CARD8,CD44,AHSG,AGT,CCNY,F2,C4BPA,TERF2IP,KDR,CP,AJUBA,SPINT2,PDCD4,DHCR24…
GO:BP	regulation of cellular protein metabolic process	GO:0032268	1.59397e-06	RGN,CCL5,SERPINA11,CST3,ARRDC3,SPP2,SERPINF2,CLDN4,LGMN,CTSH,A2M,FGFR4,TMED10,SERPINF1,FN1,LGALS3,SDC4,TNKS1BP1,DCPS,TMEM59,SERPINA5,HRG,MTCH1,RARRES2,RAP1A,EGR1,KNG1,ILK,C1QBP,CD3E,SERPINC1,HERPUD1,SDCBP,PAIP1,SERPING1,NDFIP1,PACSIN3,ERN1,HCLS1,SERPIND1,CSF1R,VTN,LCK,PLAUR,NDFIP2,TSPYL2,PTPRC,JUN,PTPN3,PPARGC1A,CARD8,CD44,AHSG,AGT,CCNY,F2,TERF2IP,KDR,CP,AJUBA,SPINT2,PDCD4,DHCR24,ITIH2,ARRB2,VIM,…
GO:BP	negative regulation of cell adhesion	GO:0007162	1.613e-06	LGALS3,SDC4,HRG,FGG,KNG1,ANXA1,ACTN4,NDFIP1,FGL1,PTPRC,TGFBI,SPINT2,IRF1,PHLDB2,FGL2,NCKAP1L,VSIG4,TNFRSF21,PLXND1,PTPN22,LPXN,RUNX3,ZC3H12A,ARHGDIB,JAG1,AKNA
GO:BP	positive regulation of cell motility	GO:2000147	1.70229e-06	CCL5,CLDN4,LGMN,CTSH,FN1,LGALS3,EMC10,RARRES2,RHOB,ANXA1,C1QBP,LAMB1,ACTN4,SDCBP,CXCR4,CRK,CSF1R,VTN,PTPRC,JUN,SPARC,AGT,KDR,RAC2,ETS1,NCKAP1L,CAV1,CLDN3,HMOX1,F2R,PDGFD,ZC3H12A,ANXA3,LYVE1,CDH5,ITGAX,FLT4
GO:BP	leukocyte migration	GO:0050900	2.023e-06	CCL5,SLC37A4,LGMN,KLRK1,LGALS3,FCER1G,CCL2,RARRES2,EXT1,GOLPH3,ANXA1,C1QBP,MPP1,CXCR4,CRK,CSF1R,LCK,ITGAL,SBDS,RAC2,F11R,NCKAP1L,PTPN22,HMOX1,STK10,B4GALT1,PDGFD,IL27RA,LYVE1
GO:BP	positive regulation of transport	GO:0051050	2.54061e-06	RGN,CCL5,CA2,TMED10,APOA5,LGALS3,ACSL5,SDC4,HNRNPK,FCER1G,VMP1,CYP8B1,SPP1,CCL2,FGG,NR1H4,GOLPH3,CTSS,B2M,GLRX,ANXA1,ACTN4,SDCBP,RAN,FGB,HCLS1,VTN,IL2RB,PON1,PTPRC,AZIN1,AHSG,AGT,F2
GO:BP	positive regulation of leukocyte cell-cell adhesion	GO:1903039	2.7703e-06	CCL5,KLRK1,HLA-DPA1,CCL2,B2M,ANXA1,CD3E,HLA-DMA,LCK,PTPRC,FAM49B,IL7R,CD44,GPAM,ETS1,NCKAP1L,CAV1,PTPN22,SKAP1,RUNX3,IL27RA,CD160,NFKBIZ,CORO1A
GO:BP	small molecule metabolic process	GO:0044281	3.06483e-06	BAAT,RGN,TPI1,SLC37A4,HOGA1,CA2,MTHFD1,LGMN,AHCY,ACAA2,HADHB,FGFR4,APOA5,DPYS,ACSL5,ALDH1B1,HADHA,CYP8B1,PLPP2,PIPOX,ACADSB,MGAT1,ACSS1,NR1H4,EGR1,FAM3C,GLRX,IMPA2,ANXA1,MPP1,CRYL1,HNMT,PON3,RAN,HPGD,ALDH8A1,EHHADH,FOXA2,PON1,H6PD,AZIN1,MCCC1,PPARGC1A,SPR,ABCD3,DDAH1,DCTD,MDH1,HACD2,GCLM,GC,GPAM
GO:BP	cellular response to endogenous stimulus	GO:0071495	3.22636e-06	CCL5,PBLD,CA2,LDOC1,LGMN,CTSH,FGFR4,IGFBP7,SERPINF1,FKBP4,CCL2,LGR4,RARRES2,EXT1,NR1H4,GOLPH3,RAP1A,EGR1,CTSS,STAT1,ILK,ANXA1,SDCBP,ATP1A1,RAN,FGB,HPGD,CRK,FOS,JUN,FOXA1,FGFR2,CD44,AHSG,AGT,GCLM,KDR,SPINT2,PDCD4,ARRB2,RGS4,APOB,VIM,COL4A1,RRAGA,SFRP5,MKKS,CAV1,GRB10,SLC1A1,EEF1A1,PTPN22,RAB10,PRKCB,TGM2,LPXN
GO:BP	positive regulation of cellular component movement	GO:0051272	3.23814e-06	CCL5,CLDN4,LGMN,CTSH,FN1,LGALS3,EMC10,RARRES2,RHOB,ANXA1,C1QBP,LAMB1,ACTN4,SDCBP,CXCR4,CRK,CSF1R,VTN,PTPRC,JUN,SPARC,AGT,KDR,RAC2,ETS1,NCKAP1L,CAV1,CLDN3,HMOX1,F2R,PDGFD,ZC3H12A,ANXA3,LYVE1,CDH5,ITGAX,FLT4
GO:BP	lymphocyte activation	GO:0046649	3.51103e-06	CCL5,KLRK1,LGALS3,SDC4,FCER1G,HLA-DPA1,CCL2,EGR1,B2M,ANXA1,CD3E,NDFIP1,FGL1,HLA-DMA,LCK,PTPRC,CD2,FAM49B,IL7R,CD8A,ITGAL,CD44,GPAM,SKAP2,WAS,IRF1,RAC2,FGL2,NCKAP1L,HHEX,CAV1,BLNK,VSIG4,TNFRSF21,PTPN22,PRKCB,RUNX3,RAB27A,ZC3H12A,DOCK10,NOTCH2,IL27RA,CD48,CD160,CD84,NFKBIZ,CORO1A
GO:BP	negative regulation of wound healing	GO:0061045	3.6204e-06	SERPINF2,HRG,FGG,KNG1,SERPING1,FGB,CRK,VTN,F2,PHLDB2,PROC,CLDN3
GO:BP	positive regulation of locomotion	GO:0040017	3.74464e-06	CCL5,CLDN4,LGMN,CTSH,FN1,LGALS3,EMC10,RARRES2,RHOB,ANXA1,C1QBP,LAMB1,ACTN4,SDCBP,CXCR4,CRK,CSF1R,VTN,PTPRC,JUN,SPARC,AGT,KDR,RAC2,ETS1,NCKAP1L,CAV1,CLDN3,HMOX1,F2R,PDGFD,ZC3H12A,ANXA3,LYVE1,CDH5,ITGAX,FLT4
GO:BP	negative regulation of response to wounding	GO:1903035	3.7684e-06	SERPINF2,SPP1,HRG,FGG,KNG1,SERPING1,FGB,CRK,VTN,F2,PHLDB2,PROC,CLDN3
GO:BP	activation of immune response	GO:0002253	3.77655e-06	C9,A2M,KLRK1,LGALS3,FCER1G,C1S,C1QBP,CD3E,SERPING1,LCK,PTPRC,CD247,C7,C4BPA,C1QA,C6,C1QC,NCKAP1L,BLNK,VSIG4,TNFRSF21,PTPN22,PRKCB,SKAP1,LPXN,ZC3H12A,TRAT1,C5,CD160,TXK,NFKBIZ
GO:BP	regulation of vesicle-mediated transport	GO:0060627	3.87005e-06	SNX3,RAB17,APOA5,LGALS3,SDC4,HNRNPK,FCER1G,CCL2,FGG,RAP1A,B2M,STXBP3,ANXA1,SDCBP,PACSIN3,FGB,LRPAP1,VTN,IL2RB,PTPRC,AHSG,ARRB2,RAC2,NCKAP1L,CAV1,HMOX1,RAB10,PRKCB,MBTPS1,TGM2,CD63,RAB4A,RAB27A
GO:BP	regulation of cell activation	GO:0050865	3.98995e-06	CCL5,FN1,KLRK1,LGALS3,SDC4,FCER1G,HRG,HLA-DPA1,CCL2,FGG,B2M,ANXA1,CD3E,NDFIP1,FGL1,HLA-DMA,LCK,PTPRC,CD2,FAM49B,IL7R,F2,GPAM,IRF1,RAC2,FGL2,F11R,NCKAP1L,IL1RL1,CAV1,VSIG4,TNFRSF21,PTPN22,HMOX1,RUNX3,ZC3H12A,IL27RA,CD160,TXK,CD84,NFKBIZ,CORO1A
GO:BP	antigen processing and presentation	GO:0019882	4.987e-06	LGMN,CTSH,FCER1G,HLA-DPA1,EXT1,CTSS,B2M,HLA-DMA,CD8A,WAS,TAP1,FGL2,RAB10,RAB4A,AZGP1,RAB27A
GO:BP	positive regulation of macromolecule metabolic process	GO:0010604	5.8066e-06	RGN,CCL5,ARRDC3,SERPINF2,CLDN4,LGMN,CTSH,FGFR4,CHCHD2,TMED10,FN1,KLRK1,SMARCD2,SDC4,HNRNPK,TNKS1BP1,FCER1G,DCPS,MORF4L2,IRF6,SPP1,HLA-DPA1,CCL2,MTCH1,TRIM14,LGR4,PLAC8,RARRES2,NR1H4,RAP1A,EGR1,STAT1,B2M,ILK,ANXA1,C1QBP,CD3E,HERPUD1,ACTN4,SDCBP,PAIP1,NDFIP1,PACSIN3,ERN1,HCLS1,ARF4,JUNB,CSF1R,FOXA2,VTN,LCK,PLAUR,NDFIP2,FOS,PTPRC,JUN,FOXA1,PPARGC1A,CARD8,CD2,FAM49B,IL7R,FGFR2,CD44,AGT,CCNY,F2,C4BPA,…
GO:BP	positive regulation of metabolic process	GO:0009893	6.0288e-06	RGN,CCL5,ARRDC3,SERPINF2,CLDN4,LGMN,JCHAIN,CTSH,FGFR4,CHCHD2,TMED10,APOA5,FN1,KLRK1,SMARCD2,SDC4,HNRNPK,TNKS1BP1,FCER1G,DCPS,TMEM59,MORF4L2,IRF6,SPP1,HLA-DPA1,CCL2,MTCH1,TRIM14,LGR4,PLAC8,RARRES2,NR1H4,RAP1A,EGR1,STAT1,B2M,ILK,ANXA1,C1QBP,CD3E,HERPUD1,ACTN4,SDCBP,PAIP1,NDFIP1,PACSIN3,ERN1,CXCR4,HCLS1,ARF4,JUNB,CSF1R,FOXA2,VTN,LCK,PLAUR,NDFIP2,FOS,PTPRC,JUN,FOXA1,PPARGC1A,CARD8,CD2,FAM49B,IL7R,FGF…
GO:BP	negative regulation of cell population proliferation	GO:0008285	6.04079e-06	RGN,LDOC1,IGFBP7,SERPINF1,SDC4,IRF6,HRG,CCL2,STAT1,B2M,ILK,BCHE,SMYD2,NDFIP1,TAX1BP3,PRDX4,CSF1R,JUN,SPARC,PPARGC1A,FGFR2,DDAH1,SPINT2,PDCD4,SKAP2,DHCR24,IRF1,ETS1,SFRP5,CAV1,VSIG4,CLDN3,TNFRSF21,HMOX1,F2R,B4GALT1,RUNX3,AZGP1,MARVELD3,CTNNA1,CDH5
GO:BP	positive regulation of developmental process	GO:0051094	7.5589e-06	SERPINF2,CTSH,SERPINF1,FN1,MORF4L2,EMC10,LGR4,FGG,RARRES2,NR1H4,RAP1A,STAT1,B2M,RHOB,ILK,ANXA1,C1QBP,SDCBP,FGB,CXCR4,HCLS1,CRK,JUNB,FOXA2,FOS,PTPRC,FOXA1,PPARGC1A,IL7R,FGFR2,DDAH1,AGT,EVI2B,GPAM,KDR,ARRB2,APOB,PHLDB2,ETS1,CLIC1,F11R,MKKS,NCKAP1L,PROC,PLXND1,HMOX1,PROM1,PRKCB,TGM2,RUNX3,IL1RAP,ZC3H12A,EIF4G2,ANXA3,CFL1,NOTCH2,CDH5,ITGAX,ATP11A,JAG1,C5
GO:BP	tissue development	GO:0009888	7.81713e-06	GSTK1,ARRDC3,WDR72,CA2,MTHFD1,CTSH,ANXA4,FN1,LGALS3,SDC4,IRF6,SPP1,LGR4,HSBP1,EXT1,NR1H4,RAP1A,EGR1,STAT1,RHOB,ILK,ANXA1,ANXA6,LAMB1,SDCBP,CXCR4,JUNB,CSF1R,FOXA2,VTN,MGP,FOS,PTPRC,JUN,FOXA1,PPARGC1A,FGFR2,ARHGAP12,TPPP3,CD44,AHSG,AGT,TGFBI,KDR,SBDS,AJUBA,SPINT2,PDCD4,DHCR24,WAS,ARRB2,RGS4,VDAC1,ATP6AP2,VIM,ASGR2,PHLDB2,COL4A1,F11R,MKKS,PPL,PROC,CAV1,CLDN3,PLXND1,PROM1,RAB10,TGM2,B4GALT1,RUNX3,PDG…
GO:BP	cell junction organization	GO:0034330	8.53931e-06	CLDN4,RAB17,LGMN,GJB1,FN1,SDC4,VMP1,HRG,EXT1,NR1H4,RAP1A,SDCBP,ARF4,CLDN10,CSF1R,KIFC3,AGT,KDR,AJUBA,C1QA,C1QC,PHLDB2,OCLN,COL4A1,PERP,F11R,CAV1,CLDN3,SLC1A1,PLXND1,F2R,AFG3L2,PGRMC1,IL1RAP,MARVELD3,CFL1,DOCK10,SYBU,CTNNA1,CDH5
GO:BP	anatomical structure formation involved in morphogenesis	GO:0048646	8.64777e-06	TM4SF1,WDR72,MTHFD1,CTSH,SERPINF1,FN1,SDC4,EMC10,HRG,CCL2,HSBP1,EXT1,STAT1,RHOB,ANXA1,LAMB1,CXCR4,JUNB,FOXA2,VTN,JUN,SPARC,FOXA1,FGFR2,DDAH1,AGT,TGFBI,KDR,SPINT2,ANPEP,GTF2I,CLEC14A,PHLDB2,ETS1,COL4A1,PERP,HHEX,CAV1,SLC1A1,PLXND1,HMOX1,PROM1,PRKCB,TGM2,B4GALT1,ZC3H12A,ANXA3,NOTCH2,EPAS1,CDH5,ITGAX,FLT4,JAG1,C5,CD160,EMP2,SH2D2A
GO:BP	response to growth factor	GO:0070848	8.7345e-06	CCL5,PBLD,LGMN,FGFR4,HRG,CCL2,EXT1,RAP1A,EGR1,ILK,ANXA1,SDCBP,ERN1,HPGD,CRK,VTN,FOS,JUN,FGFR2,CD44,AGT,GCLM,KDR,SPINT2,PDCD4,ARRB2,SFRP5,HHEX,CAV1,GRB10,EEF1A1,PRKCB,LPXN,CD63,RUNX3,PDGFD,ANXA3,NOTCH2,CDH5,FLT4,HYAL2
GO:BP	regulation of immune effector process	GO:0002697	1.05751e-05	A2M,KLRK1,LGALS3,B2M,ANXA1,C1QBP,SERPING1,NDFIP1,CRK,PTPRC,FAM49B,IL7R,C4BPA,WAS,ARRB2,RAC2,CD96,FGL2,NCKAP1L,VSIG4,PTPN22,HMOX1,ZC3H12A,IL27RA,CD160,CADM1,CD84,NFKBIZ
GO:BP	negative regulation of immune response	GO:0050777	1.10203e-05	A2M,LGALS3,ANXA1,SERPING1,NDFIP1,CRK,PTPRC,IL7R,C4BPA,ARRB2,CD96,FGL2,NCKAP1L,IL1RL1,VSIG4,HMOX1,ZC3H12A,IL27RA,CD160,CD84
GO:BP	adaptive immune response based on somatic recombination of immune receptors built from immunoglobulin superfamily domains	GO:0002460	1.12766e-05	C9,CTSH,FCER1G,C1S,B2M,ANXA1,C1QBP,SERPING1,NDFIP1,PTPRC,FAM49B,IL7R,CD8A,C7,C4BPA,C1QA,WAS,C6,C1QC,NCKAP1L,IL1RL1,RAB27A,ZC3H12A,IL27RA,JAG1,C5,EMP2,NFKBIZ
GO:BP	negative regulation of cytokine production	GO:0001818	1.34065e-05	SLC37A4,ANXA4,FN1,LGR4,NR1H4,ANXA1,C1QBP,NDFIP1,PTPRC,CARD8,F2,PDCD4,ARRB2,CD96,NCKAP1L,IL1RL1,VSIG4,TNFRSF21,PTPN22,HMOX1,RNF125,ZC3H12A,IL27RA
GO:BP	positive regulation of immune response	GO:0050778	1.41294e-05	CCL5,C9,A2M,KLRK1,LGALS3,FCER1G,C1S,HRG,B2M,ANXA1,C1QBP,CD3E,SERPING1,LCK,PTPRC,FAM49B,CD247,C7,C4BPA,C1QA,C6,C1QC,NCKAP1L,BLNK,VSIG4,TNFRSF21,PTPN22,PRKCB,SKAP1,LPXN,ZC3H12A,IL27RA,TRAT1,C5,CD160,CADM1,TXK,NFKBIZ
GO:BP	cell differentiation	GO:0030154	1.67593e-05	GSTK1,SERPINF2,SNX3,SLC37A4,RAB17,A2M,ANXA4,SERPINF1,FN1,KLRK1,MBNL1,LGALS3,SDC4,FCER1G,FKBP4,MORF4L2,IRF6,SPP1,CCL2,MTCH1,TMEM176B,LGR4,PLAC8,HSBP1,FGG,RARRES2,EXT1,NR1H4,RAP1A,EGR1,STAT1,B2M,RHOB,ILK,ANXA1,C1QBP,CD3E,ANXA6,LAMB1,ACTN4,SDCBP,MBNL3,BCHE,NDFIP1,RAN,FGB,CXCR4,HCLS1,ARF4,CRK,JUNB,CSF1R,FOXA2,VTN,MGP,LCK,TMEM176A,FOS,PTPRC,JUN,FOXA1,PPARGC1A,CD2,IL7R,FGFR2,CD8A,AGT,F2,EVI2B,TGFBI,FBX…
GO:BP	carboxylic acid metabolic process	GO:0019752	1.84088e-05	BAAT,RGN,TPI1,SLC37A4,HOGA1,MTHFD1,ACAA2,HADHB,FGFR4,APOA5,ACSL5,HADHA,CYP8B1,PIPOX,ACADSB,ACSS1,NR1H4,ANXA1,CRYL1,HNMT,PON3,HPGD,ALDH8A1,EHHADH,PON1,AZIN1,MCCC1,PPARGC1A,ABCD3,DDAH1,MDH1,HACD2,GCLM,GPAM
GO:BP	inflammatory response	GO:0006954	1.9531e-05	CCL5,SERPINF2,A2M,SERPINF1,FN1,SPP1,CCL2,RARRES2,EXT1,NR1H4,KNG1,ANXA1,NDFIP1,CXCR4,CSF1R,FOS,PTPRC,CARD8,ITGAL,CD44,AHSG,CD163,AGT,F2,PIK3AP1,PDCD4,CD96,ETS1,F11R,PROC,IL1RL1,BLNK,BIRC3,HMOX1,F2R,B4GALT1,IL1RAP,ZC3H12A,NOTCH2,CDH5,C5,HYAL2,AKNA,NFKBIZ
GO:BP	cell chemotaxis	GO:0060326	2.33705e-05	CCL5,SLC37A4,LGMN,KLRK1,LGALS3,FCER1G,HRG,CCL2,RARRES2,ANXA1,C1QBP,MPP1,CXCR4,CRK,CSF1R,BIN2,KDR,SBDS,ARRB2,RAC2
GO:BP	establishment of localization	GO:0051234	2.49965e-05	RGN,CCL5,ARRDC3,CLDN4,SNX3,SLC37A4,CA2,RAB17,ACAA2,GJB1,TMED10,ASGR1,APOA5,LGALS3,ACSL5,SDC4,HNRNPK,FCER1G,FKBP4,SERPINA5,VMP1,CYP8B1,SRSF7,EMC10,SPP1,LAMP2,HRG,CCL2,PMPCB,HSBP1,FGG,HOOK2,EXT1,NR1H4,GOLPH3,GRAMD1C,RAP1A,CTSS,REEP5,B2M,STXBP3,RHOB,GLRX,SYNGR2,ANXA1,ANXA6,HERPUD1,ACTN4,SDCBP,SLC44A3,NDFIP1,ATP1A1,EMC7,SELENBP1,PACSIN3,RAN,EMC4,FGB,LRPAP1,CXCR4,HCLS1,PRG4,SLC43A1,ARF4,TMED9,CLDN10,M…
GO:BP	cellular response to growth factor stimulus	GO:0071363	2.7807e-05	CCL5,PBLD,LGMN,FGFR4,HRG,CCL2,EXT1,RAP1A,EGR1,ILK,ANXA1,SDCBP,ERN1,HPGD,CRK,VTN,FOS,JUN,FGFR2,CD44,AGT,GCLM,KDR,SPINT2,PDCD4,ARRB2,SFRP5,HHEX,CAV1,GRB10,EEF1A1,PRKCB,LPXN,CD63,PDGFD,NOTCH2,CDH5,FLT4,HYAL2
GO:BP	regulation of angiogenesis	GO:0045765	2.81521e-05	CTSH,SERPINF1,EMC10,HRG,STAT1,RHOB,CXCR4,SPARC,DDAH1,AGT,KDR,GTF2I,ETS1,HHEX,PLXND1,HMOX1,PRKCB,ZC3H12A,ANXA3,CDH5,ITGAX,C5,CD160,EMP2
GO:BP	monocarboxylic acid metabolic process	GO:0032787	2.93741e-05	BAAT,RGN,TPI1,SLC37A4,HOGA1,ACAA2,HADHB,FGFR4,APOA5,ACSL5,HADHA,CYP8B1,ACADSB,ACSS1,NR1H4,ANXA1,CRYL1,PON3,HPGD,ALDH8A1,EHHADH,MCCC1,PPARGC1A,ABCD3,HACD2,GPAM
GO:BP	negative regulation of protein metabolic process	GO:0051248	3.1571e-05	RGN,SERPINA11,CST3,SPP2,SERPINF2,SNX3,A2M,TMED10,SERPINF1,LGALS3,DCPS,TMEM59,SERPINA5,HRG,KNG1,SERPINC1,SDCBP,SERPING1,SERPIND1,VTN,PLAUR,PTPRC,AZIN1,JUN,PTPN3,CARD8,CD44,AHSG,AGT,F2,TERF2IP,CP,SPINT2,PDCD4,DHCR24,ITIH2,ARRB2,SQSTM1,OCLN,NCKAP1L,HHEX,CAV1,BIRC3,PTPN22
GO:BP	positive regulation of gene expression	GO:0010628	3.17035e-05	CCL5,SERPINF2,CTSH,FGFR4,TMED10,FN1,KLRK1,FCER1G,HLA-DPA1,NR1H4,EGR1,STAT1,B2M,ANXA1,C1QBP,CD3E,PAIP1,ERN1,CSF1R,PTPRC,PPARGC1A,CARD8,CD2,FAM49B,IL7R,AGT,ARRB2,IRF1,APOB,ATP6AP2,VIM,OCLN,ETS1,IL1RL1,CAV1,BLNK,TLE1,CLDN3,PTPN22,HMOX1,F2R,IL1RAP,RAB27A,ZC3H12A,EIF4G2,EIF3D,IL27RA,CDH5,ITGAX,FLT4,C5,CD160,HYAL2,CADM1,TXK,CD84
GO:BP	cellular developmental process	GO:0048869	3.34345e-05	GSTK1,SERPINF2,SNX3,SLC37A4,RAB17,A2M,ANXA4,SERPINF1,FN1,KLRK1,MBNL1,LGALS3,SDC4,FCER1G,FKBP4,MORF4L2,IRF6,SPP1,CCL2,MTCH1,TMEM176B,LGR4,PLAC8,HSBP1,FGG,RARRES2,EXT1,NR1H4,RAP1A,EGR1,STAT1,B2M,RHOB,ILK,ANXA1,C1QBP,CD3E,ANXA6,LAMB1,ACTN4,SDCBP,MBNL3,BCHE,NDFIP1,RAN,FGB,CXCR4,HCLS1,ARF4,CRK,JUNB,CSF1R,FOXA2,VTN,MGP,LCK,TMEM176A,FOS,PTPRC,JUN,FOXA1,PPARGC1A,CD2,IL7R,FGFR2,CD8A,CD44,AGT,F2,EVI2B,TGFB…
GO:BP	oxoacid metabolic process	GO:0043436	3.44854e-05	BAAT,RGN,TPI1,SLC37A4,HOGA1,MTHFD1,ACAA2,HADHB,FGFR4,APOA5,ACSL5,HADHA,CYP8B1,PIPOX,ACADSB,ACSS1,NR1H4,ANXA1,CRYL1,HNMT,PON3,HPGD,ALDH8A1,EHHADH,PON1,AZIN1,MCCC1,PPARGC1A,ABCD3,DDAH1,MDH1,HACD2,GCLM,GPAM
GO:BP	regulation of vasculature development	GO:1901342	3.71147e-05	CTSH,SERPINF1,EMC10,HRG,STAT1,RHOB,CXCR4,SPARC,DDAH1,AGT,KDR,GTF2I,ETS1,HHEX,PLXND1,HMOX1,PRKCB,ZC3H12A,ANXA3,CDH5,ITGAX,C5,CD160,EMP2
GO:BP	negative regulation of cellular protein metabolic process	GO:0032269	4.05545e-05	RGN,SERPINA11,CST3,SPP2,SERPINF2,A2M,TMED10,SERPINF1,LGALS3,DCPS,TMEM59,SERPINA5,HRG,KNG1,SERPINC1,SDCBP,SERPING1,SERPIND1,VTN,PLAUR,PTPRC,JUN,PTPN3,CARD8,CD44,AHSG,AGT,F2,TERF2IP,CP,SPINT2,PDCD4,DHCR24,ITIH2,ARRB2,SQSTM1,OCLN,NCKAP1L,HHEX,CAV1,BIRC3,PTPN22
GO:BP	transport	GO:0006810	4.15064e-05	RGN,CCL5,ARRDC3,CLDN4,SNX3,SLC37A4,CA2,RAB17,ACAA2,GJB1,TMED10,ASGR1,APOA5,LGALS3,ACSL5,SDC4,HNRNPK,FCER1G,FKBP4,SERPINA5,VMP1,CYP8B1,SRSF7,SPP1,LAMP2,HRG,CCL2,PMPCB,HSBP1,FGG,HOOK2,EXT1,NR1H4,GOLPH3,GRAMD1C,RAP1A,CTSS,REEP5,B2M,STXBP3,RHOB,GLRX,SYNGR2,ANXA1,ANXA6,HERPUD1,ACTN4,SDCBP,SLC44A3,NDFIP1,ATP1A1,SELENBP1,PACSIN3,RAN,FGB,LRPAP1,CXCR4,HCLS1,PRG4,SLC43A1,ARF4,TMED9,CLDN10,MAL2,FOXA2,VTN,LC…
GO:BP	vesicle-mediated transport	GO:0016192	4.77429e-05	CCL5,SNX3,RAB17,TMED10,ASGR1,APOA5,LGALS3,SDC4,HNRNPK,FCER1G,CCL2,FGG,HOOK2,GOLPH3,RAP1A,B2M,STXBP3,RHOB,SYNGR2,ANXA1,SDCBP,PACSIN3,FGB,LRPAP1,PRG4,ARF4,TMED9,MAL2,VTN,IL2RB,BIN2,PTPRC,RAB20,ARHGAP12,ITGAL,AHSG,CD163,C4BPA,LLGL2,WAS,ARRB2,RAC2,ARL4C,ASGR2,LMBRD1,SQSTM1,EHD3,MRC1,NCKAP1L,PROC,CAV1,SCARB2,SLC1A1,HMOX1,RAB10,PRKCB,MBTPS1,TGM2,CD63,RAB4A,RAB27A,ANXA3,SEC31A,ARHGAP25
GO:BP	positive regulation of cytokine production	GO:0001819	4.97789e-05	SERPINF2,TMED10,KLRK1,FCER1G,HLA-DPA1,NR1H4,EGR1,STAT1,B2M,ANXA1,CD3E,CSF1R,PTPRC,CARD8,CD2,FAM49B,AGT,IRF1,ATP6AP2,IL1RL1,PTPN22,HMOX1,F2R,IL1RAP,IL27RA,FLT4,C5,CD160,HYAL2,CADM1,TXK,CD84
GO:BP	regulation of cellular component organization	GO:0051128	5.83028e-05	CST3,SERPINF2,SNX3,RAB17,ACAA2,FGFR4,APOA5,IGFBP7,SERPINF1,FN1,LGALS3,SDC4,HNRNPK,FKBP4,RBBP7,SPP1,LAMP2,HRG,NR1H4,GOLPH3,RAP1A,B2M,RHOB,ANXA1,SDCBP,PACSIN3,LRPAP1,CXCR4,HCLS1,ARF4,CRK,TMED9,CSF1R,VTN,PLAUR,TSPYL2,PPARGC1A,CARD8,FAM49B,TPPP3,CD44,RNF5,AGT,TMEM97,F2,TERF2IP,CCT3,KDR,AJUBA,CDC42EP4,WAS,ARRB2,RGS4,VDAC1,RAC2,RND3,CCT8,VIM,ODF2L,SQSTM1,EHD3,PHLDB2,OCLN,DSTN,F11R,MKKS,NCKAP1L,CAV1,CLD…
GO:BP	response to bacterium	GO:0009617	5.96696e-05	LEAP2,CCL5,SNX3,LDOC1,JCHAIN,KLRK1,MPEG1,FCER1G,CCL2,PLAC8,RARRES2,NR1H4,B2M,RGS1,FGB,HPGD,GZMA,FOS,CARD8,FAM49B,IL7R,FGFR2,RNF5,F2,C4BPA,PDCD4,APOB,VIM,CD96,MRC1,FUCA2,CAV1,PTPN22,F2R,GCH1,ZC3H12A,ANXA3,NOTCH2,IL27RA
GO:BP	organic acid metabolic process	GO:0006082	6.16273e-05	BAAT,RGN,TPI1,SLC37A4,HOGA1,MTHFD1,ACAA2,HADHB,FGFR4,APOA5,ACSL5,HADHA,CYP8B1,PIPOX,ACADSB,ACSS1,NR1H4,ANXA1,CRYL1,HNMT,PON3,HPGD,ALDH8A1,EHHADH,PON1,AZIN1,MCCC1,PPARGC1A,ABCD3,DDAH1,MDH1,HACD2,GCLM,GPAM
GO:BP	positive regulation of T cell activation	GO:0050870	6.34048e-05	CCL5,KLRK1,HLA-DPA1,CCL2,B2M,ANXA1,CD3E,HLA-DMA,LCK,PTPRC,FAM49B,IL7R,GPAM,NCKAP1L,CAV1,PTPN22,RUNX3,IL27RA,CD160,NFKBIZ,CORO1A
GO:BP	chemical homeostasis	GO:0048878	6.96898e-05	RGN,CCL5,CLDN4,SLC37A4,CA2,CTSH,FGFR4,APOA5,SERPINF1,EXT1,NR1H4,STAT1,B2M,KNG1,STXBP3,ANXA6,HERPUD1,NDFIP1,ATP1A1,ERN1,CXCR4,FOXA2,LCK,PTPRC,RAB20,FOXA1,PTPN3,PPARGC1A,AGT,TMEM97,F2,GCLM,GPAM,KDR,CP,LPAR6,APOB,ATP6AP2,ATP6V1A,ASGR2,OIT3,SLC11A2,CAV1,SLC1A1,HMOX1,F2R,PRKCB,TGM2,AFG3L2,SCGN,GPR65
GO:BP	basement membrane organization	GO:0071711	7.85709e-05	NID1,EXT1,CTSS,LAMB1,SPINT2,PHLDB2,COL4A1,CAV1
GO:BP	ameboidal-type cell migration	GO:0001667	9.62445e-05	LGMN,CTSH,SERPINF1,FN1,SDC4,EMC10,HRG,RHOB,ILK,ANXA1,C1QBP,ANXA6,JUN,SPARC,AGT,KDR,CLEC14A,ETS1,PLXND1,HMOX1,LPXN,ZC3H12A,ANXA3,MARVELD3,CDH5,ARHGDIB,FLT4,HYAL2,EMP2
GO:BP	positive regulation of wound healing	GO:0090303	9.63275e-05	SERPINF2,CLDN4,HRG,ANXA1,CXCR4,VTN,F2,OCLN,CLDN3,F2R
GO:BP	cell-substrate adhesion	GO:0031589	0.000111681	NID1,FN1,SDC4,HRG,FGG,ILK,C1QBP,CD3E,LAMB1,ACTN4,FGB,CRK,VTN,ITGAL,CD44,KDR,AJUBA,RAC2,CD96,PHLDB2,SKAP1,LPXN,CD63,LYVE1,JAG1,EMP2,CORO1A
GO:BP	positive regulation of hydrolase activity	GO:0051345	0.000122188	RGN,CCL5,CLDN4,LGMN,CTSH,APOA5,FN1,CCL2,MTCH1,RAP1A,TAX1BP3,RGS1,ARF4,CRK,LCK,PTPRC,CARD8,FGFR2,AGT,RGS4,PERP,F11R,SLC11A2,CAV1,CLDN3,SLC1A1,F2R,PLCB2,TGM2,GPR65,ARHGAP25,DOCK10
GO:BP	steroid metabolic process	GO:0008202	0.000134417	BAAT,SLC37A4,LGMN,ACAA2,FGFR4,APOA5,IGFBP7,CYP8B1,SPP1,NR1H4,EGR1,ATP1A1,PON1,H6PD,ABCD3,AGT,GC,DHCR24,APOB
GO:BP	regulation of leukocyte migration	GO:0002685	0.000136411	CCL5,LGMN,KLRK1,LGALS3,CCL2,RARRES2,ANXA1,C1QBP,MPP1,CRK,CSF1R,RAC2,NCKAP1L,PTPN22,HMOX1,STK10,PDGFD,IL27RA,LYVE1,C5
GO:BP	regulation of cell shape	GO:0008360	0.000145832	FN1,MYL12B,CCL2,RHOB,ANXA1,CRK,CSF1R,F2,KDR,CDC42EP4,RAC2,RND3,F11R,PLXND1,FMNL1
GO:BP	negative regulation of blood coagulation	GO:0030195	0.000148076	SERPINF2,HRG,FGG,KNG1,SERPING1,FGB,VTN,F2,PROC
GO:BP	negative regulation of hemostasis	GO:1900047	0.000178849	SERPINF2,HRG,FGG,KNG1,SERPING1,FGB,VTN,F2,PROC
GO:BP	humoral immune response	GO:0006959	0.000179389	LEAP2,C9,JCHAIN,A2M,C1S,HRG,CCL2,RARRES2,C1QBP,SERPING1,FGB,PTPRC,C7,F2,C4BPA,C1QA,C6,C1QC,BLNK,VSIG4,TNFRSF21
GO:BP	positive regulation of cellular protein metabolic process	GO:0032270	0.000183047	RGN,CCL5,ARRDC3,CLDN4,LGMN,CTSH,FGFR4,FN1,SDC4,TNKS1BP1,MTCH1,RARRES2,RAP1A,EGR1,ILK,C1QBP,CD3E,HERPUD1,SDCBP,PAIP1,NDFIP1,PACSIN3,ERN1,HCLS1,CSF1R,VTN,LCK,PLAUR,NDFIP2,PTPRC,PPARGC1A,CARD8,CD44,AGT,CCNY,F2,TERF2IP,KDR,AJUBA,ARRB2,VIM,RNF19A,SQSTM1,PERP,NCKAP1L,SLC11A2,CAV1,BIRC3,CLDN3,SLC1A1,PTPN22
GO:BP	immune response-regulating signaling pathway	GO:0002764	0.000184993	CTSH,KLRK1,LGALS3,FCER1G,LGR4,NR1H4,CTSS,C1QBP,CD3E,LCK,PTPRC,CD247,PIK3AP1,ARRB2,IRF1,NCKAP1L,CAV1,BLNK,BIRC3,TNFRSF21,PTPN22,MAP3K1,PRKCB,SKAP1,LPXN,RNF125,ZC3H12A,TRAT1,TSPAN6,CD160,TXK,NFKBIZ
GO:BP	leukocyte mediated cytotoxicity	GO:0001909	0.000187322	CTSH,KLRK1,B2M,CRK,PTPRC,FAM49B,IL7R,F2,ARRB2,NCKAP1L,RAB27A,CD160,EMP2,CADM1,CORO1A
GO:BP	regulation of cell differentiation	GO:0045595	0.000207415	SERPINF2,SERPINF1,FN1,MORF4L2,SPP1,TMEM176B,FGG,RARRES2,RAP1A,STAT1,B2M,ILK,ANXA1,C1QBP,ACTN4,SDCBP,MBNL3,NDFIP1,FGB,CXCR4,HCLS1,CRK,JUNB,FOXA2,TMEM176A,FOS,PTPRC,FOXA1,CD2,IL7R,FGFR2,AGT,F2,EVI2B,KDR,PDCD4,ARRB2,RGS4,IRF1,APOB,BHLHE40,C1QC,PHLDB2,ETS1,FGL2,CLIC1,F11R,NCKAP1L,PROC,CAV1,TNFRSF21,PLXND1,PROM1,TGM2,GPR171,RUNX3,ZC3H12A,EIF4G2,NOTCH2,ESRP1,CTNNA1,CDH5,RGS2,ATP11A,JAG1,EMP2
GO:BP	animal organ development	GO:0048513	0.000207929	BAAT,RGN,ARRDC3,CLDN4,SLC37A4,WDR72,LDOC1,MTHFD1,NID1,CTSH,A2M,SERPINF1,FN1,SDC4,FCER1G,FKBP4,IRF6,SPP1,CCL2,TMEM176B,LGR4,RARRES2,EXT1,NR1H4,EGR1,STAT1,B2M,STXBP3,ILK,ANXA1,CD3E,ANXA6,LAMB1,SDCBP,SMYD2,NDFIP1,RAN,FGL1,HPGD,CXCR4,PRDX4,HCLS1,CRK,JUNB,CSF1R,FOXA2,MGP,LCK,TMEM176A,FOS,PTPRC,JUN,FOXA1,PTPN3,PPARGC1A,CD2,IL7R,CPE,FGFR2,CD8A,TPPP3,CD44,AHSG,AGT,EVI2B,TGFBI,KDR,SBDS,SPINT2,PDCD4,DHCR24…
GO:BP	positive regulation of catalytic activity	GO:0043085	0.000214674	RGN,CCL5,ARRDC3,CLDN4,SLC37A4,LGMN,CTSH,FGFR4,APOA5,FN1,SDC4,CCL2,MTCH1,RAP1A,EGR1,TAX1BP3,RGS1,ERN1,ARF4,CRK,CSF1R,LCK,PTPRC,CARD8,FGFR2,CD44,AGT,CCNY,F2,GCLM,KDR,AJUBA,RGS4,PERP,F11R,NCKAP1L,SLC11A2,CAV1,CLDN3,SLC1A1,F2R,PLCB2,TGM2,GCH1,PDGFD,GPR65,ARHGAP25,DOCK10,PSAP,CCT2,FLT4,EMP2,TXK
GO:BP	granulocyte chemotaxis	GO:0071621	0.000243665	CCL5,SLC37A4,LGALS3,FCER1G,CCL2,RARRES2,ANXA1,C1QBP,MPP1
GO:BP	regulation of defense response	GO:0031347	0.000286687	CCL5,A2M,SERPINF1,KLRK1,NR1H4,STAT1,ANXA1,C1QBP,SERPING1,NDFIP1,CRK,PTPRC,AHSG,AGT,PIK3AP1,PDCD4,ARRB2,IRF1,CD96,ETS1,FGL2,PROC,IL1RL1,VSIG4,BIRC3,PTPN22,RNF125,ZC3H12A,CDH5,TSPAN6,CD160,HYAL2,AKNA,CADM1,TXK,NFKBIZ
GO:BP	antigen processing and presentation of exogenous peptide antigen via MHC class II	GO:0019886	0.00028679	LGMN,FCER1G,HLA-DPA1,CTSS,B2M,HLA-DMA
GO:BP	cell-matrix adhesion	GO:0007160	0.000295543	NID1,FN1,SDC4,HRG,FGG,ILK,CD3E,FGB,VTN,ITGAL,CD44,KDR,AJUBA,CD96,PHLDB2,SKAP1,CD63,LYVE1,JAG1,EMP2
GO:BP	positive regulation of cell-substrate adhesion	GO:0010811	0.00032107	NID1,FN1,SDC4,HRG,FGG,ILK,C1QBP,CD3E,FGB,CRK
GO:BP	positive regulation of ERK1 and ERK2 cascade	GO:0070374	0.00034262	CCL5,SERPINF2,FGFR4,CCL2,FGG,RAP1A,FGB,CSF1R,PTPRC,JUN,FGFR2,CD44,KDR,ARRB2,PTPN22,F2R,PDGFD,NOTCH2,FLT4
GO:BP	negative regulation of signal transduction	GO:0009968	0.000344535	CCL5,PBLD,ARRDC3,LGMN,ACAA2,LGALS3,HRG,LGR4,FGG,NR1H4,EGR1,STAT1,C1QBP,CD3E,HERPUD1,TAX1BP3,RGS1,FGB,LRPAP1,PLAUR,PTPRC,PTPN3,CARD8,FAM49B,ARHGAP12,CD44,AHSG,AGT,PPP2CB,GCLM,AJUBA,PDCD4,ARRB2,RGS4,RGS3,SFRP5,PEA15,HHEX,CAV1,TLE1,GRB10,PTPN22,HMOX1,PRKCB,LPXN,RASA2,RNF125,ZC3H12A,MARVELD3,ARHGAP25,INSIG2,CTNNA1,RGS2,TSPAN6,CD160,HYAL2
GO:BP	small GTPase mediated signal transduction	GO:0007264	0.000369871	RAP1A,RHOB,ARHGAP30,SDCBP,ARHGEF3,TAX1BP3,CRK,JUN,FAM49B,ARHGAP12,PPP2CB,LPAR6,DHCR24,CDC42EP4,WAS,RAC2,RND3,SQSTM1,F11R,HMOX1,F2R,TGM2,RASA2,RAB4A,GPR65,CFL1,ARHGAP25,DOCK10,NOTCH2,NCKAP1,ARHGDIB
GO:BP	negative regulation of signaling	GO:0023057	0.000446103	CCL5,PBLD,ARRDC3,LGMN,ACAA2,LGALS3,HRG,LGR4,FGG,NR1H4,RAP1A,EGR1,STAT1,C1QBP,CD3E,HERPUD1,BCHE,TAX1BP3,RGS1,FGB,LRPAP1,PLAUR,PTPRC,PTPN3,CARD8,FAM49B,ARHGAP12,CD44,AHSG,AGT,PPP2CB,GCLM,AJUBA,PDCD4,ARRB2,RGS4,RGS3,SFRP5,PEA15,HHEX,CAV1,TLE1,GRB10,PTPN22,HMOX1,PRKCB,LPXN,RASA2,RNF125,ZC3H12A,MARVELD3,ARHGAP25,INSIG2,CTNNA1,TRAT1,RGS2,TSPAN6,CD160,HYAL2
GO:BP	regulation of leukocyte activation	GO:0002694	0.000486015	CCL5,FN1,KLRK1,LGALS3,SDC4,HLA-DPA1,CCL2,B2M,ANXA1,CD3E,NDFIP1,FGL1,HLA-DMA,LCK,PTPRC,CD2,FAM49B,IL7R,GPAM,IRF1,RAC2,FGL2,NCKAP1L,IL1RL1,CAV1,VSIG4,TNFRSF21,PTPN22,HMOX1,RUNX3,ZC3H12A,IL27RA,CD160,CD84,NFKBIZ,CORO1A
GO:BP	leukocyte chemotaxis	GO:0030595	0.000496371	CCL5,SLC37A4,LGMN,KLRK1,LGALS3,FCER1G,CCL2,RARRES2,ANXA1,C1QBP,MPP1,CXCR4,CSF1R
GO:BP	positive regulation of protein metabolic process	GO:0051247	0.000512486	RGN,CCL5,ARRDC3,CLDN4,LGMN,CTSH,FGFR4,FN1,SDC4,TNKS1BP1,MTCH1,RARRES2,RAP1A,EGR1,ILK,C1QBP,CD3E,HERPUD1,SDCBP,PAIP1,NDFIP1,PACSIN3,ERN1,HCLS1,CSF1R,VTN,LCK,PLAUR,NDFIP2,PTPRC,PPARGC1A,CARD8,CD44,AGT,CCNY,F2,C4BPA,TERF2IP,KDR,AJUBA,ARRB2,VIM,RNF19A,SQSTM1,PERP,NCKAP1L,SLC11A2,CAV1,BIRC3,CLDN3,SLC1A1,PTPN22
GO:BP	mononuclear cell migration	GO:0071674	0.000516716	CCL5,LGMN,KLRK1,LGALS3,CCL2,RARRES2,EXT1,ANXA1,C1QBP,CXCR4,CRK,CSF1R,ITGAL
GO:BP	endothelial cell migration	GO:0043542	0.000580358	LGMN,SERPINF1,EMC10,HRG,RHOB,ANXA1,SPARC,AGT,KDR,CLEC14A,ETS1,PLXND1,HMOX1,LPXN,ZC3H12A,ANXA3,CDH5,FLT4,EMP2
GO:BP	protein metabolic process	GO:0019538	0.000611573	RGN,CCL5,SERPINA11,CST3,ARRDC3,SPP2,SERPINF2,CLDN4,SNX3,HABP2,LGMN,CTSH,PROZ,A2M,FGFR4,TMED10,APOA5,SERPINF1,FN1,LGALS3,SDC4,TNKS1BP1,DCPS,TMEM59,FKBP4,MORF4L2,SERPINA5,C1S,MAN1C1,LAMP2,HRG,F9,CCL2,MTCH1,TRIM14,CTSO,MGAT1,PMPCB,FGG,RARRES2,EXT1,NR1H4,GOLPH3,RAP1A,EGR1,CTSS,B2M,KNG1,GLRX,ILK,ANXA1,C1QBP,CD3E,SERPINC1,HERPUD1,SDCBP,PAIP1,SERPING1,MRPL43,BCHE,SMYD2,NDFIP1,PACSIN3,CPVL,FGB,ERN1,PPIC,…
GO:BP	fibrinolysis	GO:0042730	0.000617304	SERPINF2,HRG,FGG,SERPING1,FGB,F2
GO:BP	regulation of T cell proliferation	GO:0042129	0.000647663	CCL5,LGALS3,SDC4,HLA-DPA1,ANXA1,CD3E,NDFIP1,PTPRC,GPAM,IRF1,RAC2,NCKAP1L,VSIG4,TNFRSF21,PTPN22
GO:BP	positive regulation of response to wounding	GO:1903036	0.000653194	SERPINF2,CLDN4,HRG,ANXA1,CXCR4,VTN,F2,OCLN,CLDN3,F2R
GO:BP	small molecule catabolic process	GO:0044282	0.000655901	TPI1,HOGA1,ACAA2,HADHB,ALDH1B1,HADHA,PIPOX,ACADSB,MGAT1,IMPA2,HNMT,PON3,ALDH8A1,EHHADH,PON1,MCCC1,ABCD3,DDAH1
GO:BP	regulation of interferon-gamma production	GO:0032649	0.000660487	KLRK1,HLA-DPA1,NR1H4,C1QBP,CD3E,CD2,FAM49B,CD96,IL1RL1,PTPN22,ZC3H12A,IL27RA,CD160,TXK
GO:BP	antigen processing and presentation of peptide antigen via MHC class II	GO:0002495	0.000670402	LGMN,FCER1G,HLA-DPA1,CTSS,B2M,HLA-DMA
GO:BP	response to hormone	GO:0009725	0.000687089	CLDN4,CA2,CTSH,A2M,IGFBP7,SERPINF1,FKBP4,RBBP7,HADHA,SPP1,LGR4,RARRES2,NR1H4,EGR1,CTSS,STAT1,STXBP3,ANXA1,BCHE,ATP1A1,RAN,FGB,HCLS1,CRK,FOS,FOXA1,AHSG,AGT,GCLM
GO:BP	positive regulation of cell death	GO:0010942	0.000701421	CCL5,CTSH,HRG,CCL2,MTCH1,EGR1,KNG1,RHOB,ANXA1,C1QBP,HPGD,GZMA,LCK,FOS,PTPRC,JUN,FOXA1,AGT,PDCD4,C1QA,ARRB2,SQSTM1,PEA15,CAV1,IFIT2,HMOX1,TGM2,B4GALT1,ZC3H12A,NOTCH2,CTNNA1,CD160,HYAL2,SERINC3
GO:BP	hemopoiesis	GO:0030097	0.000718798	SLC37A4,FCER1G,TMEM176B,EXT1,EGR1,STAT1,B2M,ANXA1,CD3E,NDFIP1,HCLS1,JUNB,CSF1R,LCK,TMEM176A,FOS,PTPRC,JUN,CD2,IL7R,FGFR2,CD8A,EVI2B,KDR,SBDS,IRF1,C1QC,ETS1,FGL2,NCKAP1L,HHEX,SLC11A2,BLNK,PTPN22,GPR171,RUNX3,ZC3H12A,DOCK10,NOTCH2,EPAS1,FLT4,JAG1,FLI1,HYAL2
GO:BP	interferon-gamma production	GO:0032609	0.000735357	KLRK1,HLA-DPA1,NR1H4,C1QBP,CD3E,CD2,FAM49B,CD96,IL1RL1,PTPN22,ZC3H12A,IL27RA,CD160,TXK
GO:BP	regulation of actin filament-based process	GO:0032970	0.000742687	SERPINF2,SDC4,ABRACL,HRG,RHOB,HCLS1,CRK,CSF1R,FAM49B,CDC42EP4,WAS,RGS4,RAC2,RND3,PHLDB2,DSTN,F11R,MKKS,NCKAP1L,CAV1,ARPC5,GPR65,NOTCH2,NCKAP1,ARHGDIB,RHOBTB3,CORO1A
GO:BP	ERK1 and ERK2 cascade	GO:0070371	0.000834572	CCL5,SERPINF2,CTSH,FGFR4,FN1,CCL2,FGG,RAP1A,FGB,CSF1R,PTPRC,JUN,FGFR2,CD44,AGT,KDR,ARRB2,GRB10,PTPN22,F2R,PDGFD,NOTCH2
GO:BP	platelet activation	GO:0030168	0.000850507	FN1,FCER1G,MYL12A,HRG,FGG,STXBP3,ILK,FGB,LCK,F2,CLIC1,F11R,F2R
GO:BP	carboxylic acid catabolic process	GO:0046395	0.000894249	HOGA1,ACAA2,HADHB,HADHA,PIPOX,ACADSB,HNMT,PON3,ALDH8A1,EHHADH,PON1,MCCC1,ABCD3,DDAH1
GO:BP	regulation of lymphocyte activation	GO:0051249	0.00092628	CCL5,KLRK1,LGALS3,SDC4,HLA-DPA1,CCL2,B2M,ANXA1,CD3E,NDFIP1,FGL1,HLA-DMA,LCK,PTPRC,CD2,FAM49B,IL7R,GPAM,IRF1,RAC2,FGL2,NCKAP1L,CAV1,VSIG4,TNFRSF21,PTPN22,RUNX3,ZC3H12A,IL27RA,CD160,NFKBIZ,CORO1A
GO:BP	negative regulation of cell communication	GO:0010648	0.000936544	CCL5,PBLD,ARRDC3,LGMN,ACAA2,LGALS3,HRG,LGR4,FGG,NR1H4,RAP1A,EGR1,STAT1,C1QBP,CD3E,HERPUD1,BCHE,TAX1BP3,RGS1,FGB,LRPAP1,PLAUR,PTPRC,PTPN3,CARD8,FAM49B,ARHGAP12,CD44,AHSG,AGT,PPP2CB,GCLM,AJUBA,PDCD4,ARRB2,RGS4,RGS3,SFRP5,PEA15,HHEX,CAV1,TLE1,GRB10,PTPN22,HMOX1,PRKCB,LPXN,RASA2,RNF125,ZC3H12A,MARVELD3,ARHGAP25,INSIG2,CTNNA1,RGS2,TSPAN6,CD160,HYAL2
GO:BP	positive regulation of apoptotic process	GO:0043065	0.000968077	CCL5,CTSH,HRG,CCL2,MTCH1,KNG1,RHOB,ANXA1,C1QBP,HPGD,GZMA,LCK,PTPRC,JUN,FOXA1,AGT,PDCD4,ARRB2,SQSTM1,PEA15,CAV1,IFIT2,HMOX1,TGM2,B4GALT1,ZC3H12A,NOTCH2,CTNNA1,CD160,HYAL2,SERINC3
GO:BP	multicellular organismal homeostasis	GO:0048871	0.00105075	ALB,PBLD,ARRDC3,CLDN4,JCHAIN,CTSH,SPP1,LGR4,PLAC8,EXT1,EGR1,B2M,CXCR4,CSF1R,PPARGC1A,KDR,SQSTM1,OCLN,F11R,MKKS,SLC11A2,CAV1,GRB10,CLDN3,SLC1A1,PROM1,F2R,AZGP1,EPAS1,CDH5,HYAL2,CORO1A
GO:BP	regulation of actin cytoskeleton organization	GO:0032956	0.00109276	SERPINF2,SDC4,HRG,RHOB,HCLS1,CRK,CSF1R,FAM49B,CDC42EP4,WAS,RGS4,RAC2,RND3,PHLDB2,DSTN,F11R,MKKS,NCKAP1L,ARPC5,GPR65,NOTCH2,NCKAP1,ARHGDIB,RHOBTB3,CORO1A
GO:BP	organic acid catabolic process	GO:0016054	0.00109584	HOGA1,ACAA2,HADHB,HADHA,PIPOX,ACADSB,HNMT,PON3,ALDH8A1,EHHADH,PON1,MCCC1,ABCD3,DDAH1
GO:BP	response to organic cyclic compound	GO:0014070	0.0011083	CCL5,CLDN4,SLC37A4,A2M,IGFBP7,SERPINF1,FKBP4,RBBP7,CYP8B1,SPP1,CCL2,NR1H4,GOLPH3,GRAMD1C,RAP1A,EGR1,STAT1,ANXA1,BCHE,ATP1A1,RAN,HPGD,CXCR4,FOS,FOXA1,PLIN2,ABCD3,AGT,GCLM,ARRB2,RGS4,APOB
GO:BP	regulation of metal ion transport	GO:0010959	0.0011417	RGN,CCL5,LGALS3,VMP1,CCL2,B2M,GLRX,ACTN4,ATP1A1,PACSIN3,CXCR4,PTPN3,AGT,F2,ARRB2,RGS4,VDAC1,AHNAK,EHD3,CAV1,PTPN22,F2R,CD63,KCNAB2
GO:BP	steroid biosynthetic process	GO:0006694	0.00115191	BAAT,ACAA2,FGFR4,APOA5,IGFBP7,CYP8B1,NR1H4,EGR1,ATP1A1,H6PD,ABCD3,DHCR24,APOB
GO:BP	lipid metabolic process	GO:0006629	0.00115841	BAAT,RGN,SLC37A4,LGMN,ACAA2,HADHB,FGFR4,APOA5,IGFBP7,ACSL5,HADHA,CYP8B1,SPP1,PLPP2,ACADSB,RARRES2,ACSS1,NR1H4,EGR1,IMPA2,ANXA1,CRYL1,SLC44A3,ATP1A1,HPGD,ALDH8A1,EHHADH,CRK,CSF1R,PON1,H6PD,PPARGC1A,ABCD3,AGT,HACD2,F2,GC,GPAM,AJUBA,DHCR24
GO:BP	epithelial cell migration	GO:0010631	0.00115863	LGMN,CTSH,SERPINF1,EMC10,HRG,RHOB,ANXA1,JUN,SPARC,AGT,KDR,CLEC14A,ETS1,PLXND1,HMOX1,LPXN,ZC3H12A,ANXA3,MARVELD3,CDH5,FLT4,EMP2
GO:BP	negative regulation of cell activation	GO:0050866	0.00121807	LGALS3,SDC4,FGG,ANXA1,NDFIP1,FGL1,PTPRC,F2,IRF1,FGL2,NCKAP1L,VSIG4,TNFRSF21,PTPN22,HMOX1,RUNX3,ZC3H12A
GO:BP	granulocyte migration	GO:0097530	0.00123357	CCL5,SLC37A4,LGALS3,FCER1G,CCL2,RARRES2,ANXA1,C1QBP,MPP1
GO:BP	negative regulation of T cell activation	GO:0050868	0.00134629	LGALS3,SDC4,ANXA1,NDFIP1,FGL1,IRF1,FGL2,NCKAP1L,VSIG4,TNFRSF21,PTPN22,RUNX3,ZC3H12A
GO:BP	epithelium migration	GO:0090132	0.00137798	LGMN,CTSH,SERPINF1,EMC10,HRG,RHOB,ANXA1,JUN,SPARC,AGT,KDR,CLEC14A,ETS1,PLXND1,HMOX1,LPXN,ZC3H12A,ANXA3,MARVELD3,CDH5,FLT4,EMP2
GO:BP	antigen processing and presentation of peptide or polysaccharide antigen via MHC class II	GO:0002504	0.00140041	LGMN,FCER1G,HLA-DPA1,CTSS,B2M,HLA-DMA
GO:BP	leukocyte differentiation	GO:0002521	0.00146965	FCER1G,TMEM176B,EGR1,B2M,ANXA1,CD3E,NDFIP1,HCLS1,JUNB,CSF1R,LCK,TMEM176A,FOS,PTPRC,JUN,CD2,IL7R,CD8A,EVI2B,IRF1,C1QC,FGL2,NCKAP1L,HHEX,BLNK,PTPN22,RUNX3,ZC3H12A,DOCK10,NOTCH2
GO:BP	positive regulation of programmed cell death	GO:0043068	0.00160841	CCL5,CTSH,HRG,CCL2,MTCH1,KNG1,RHOB,ANXA1,C1QBP,HPGD,GZMA,LCK,PTPRC,JUN,FOXA1,AGT,PDCD4,ARRB2,SQSTM1,PEA15,CAV1,IFIT2,HMOX1,TGM2,B4GALT1,ZC3H12A,NOTCH2,CTNNA1,CD160,HYAL2,SERINC3
GO:BP	cellular response to interferon-gamma	GO:0071346	0.0017309	CCL5,IRF6,HLA-DPA1,CCL2,STAT1,STXBP3,RAB20,CDC42EP4,WAS,IRF1,VIM,MRC1
GO:BP	blood coagulation, fibrin clot formation	GO:0072378	0.00180443	FN1,FGG,SERPINC1,FGB
GO:BP	negative regulation of cell-cell adhesion	GO:0022408	0.00187051	LGALS3,SDC4,FGG,ANXA1,NDFIP1,FGL1,SPINT2,IRF1,FGL2,NCKAP1L,VSIG4,TNFRSF21,PTPN22,RUNX3,ZC3H12A,JAG1,AKNA
GO:BP	positive regulation of cell differentiation	GO:0045597	0.00187544	SERPINF2,SERPINF1,FN1,MORF4L2,FGG,RARRES2,RAP1A,STAT1,ILK,ANXA1,C1QBP,SDCBP,FGB,CXCR4,HCLS1,CRK,JUNB,FOS,PTPRC,FOXA1,IL7R,AGT,EVI2B,KDR,ARRB2,APOB,ETS1,CLIC1,F11R,NCKAP1L,PROC,PLXND1,PROM1,TGM2,RUNX3,ZC3H12A,EIF4G2,NOTCH2,CDH5,ATP11A,JAG1
GO:BP	tissue migration	GO:0090130	0.00193496	LGMN,CTSH,SERPINF1,EMC10,HRG,RHOB,ANXA1,JUN,SPARC,AGT,KDR,CLEC14A,ETS1,PLXND1,HMOX1,LPXN,ZC3H12A,ANXA3,MARVELD3,CDH5,FLT4,EMP2
GO:BP	regulation of adaptive immune response	GO:0002819	0.00199938	B2M,ANXA1,NDFIP1,PTPRC,FAM49B,IL7R,C4BPA,WAS,IRF1,NCKAP1L,IL1RL1,SKAP1,ZC3H12A,IL27RA,CD48,CD160,NFKBIZ
GO:BP	urogenital system development	GO:0001655	0.00211165	RGN,NID1,CTSH,SERPINF1,SDC4,FKBP4,LGR4,EXT1,EGR1,STAT1,ILK,ANXA1,HPGD,FOXA1,FGFR2,AGT,COL4A1,PLXND1,PROM1,PDGFD,NOTCH2,PSAP,JAG1,HYAL2
GO:BP	positive regulation of cellular component organization	GO:0051130	0.00211208	SERPINF2,SNX3,APOA5,SERPINF1,FN1,LGALS3,SDC4,HNRNPK,HRG,RAP1A,B2M,ANXA1,SDCBP,HCLS1,TMED9,VTN,PLAUR,PPARGC1A,TPPP3,AGT,CCT3,KDR,AJUBA,CDC42EP4,WAS,ARRB2,VDAC1,RAC2,CCT8,PHLDB2,OCLN,DSTN,NCKAP1L,CAV1,CLDN3,SCARB2,PLXND1,SKAP1,CD63,IL1RAP,GPR65,EIF4G2,NCKAP1,CDH5,RGS2,CCT2
GO:BP	cell-cell junction organization	GO:0045216	0.002116	CLDN4,GJB1,EXT1,NR1H4,CLDN10,CSF1R,KIFC3,AGT,OCLN,PERP,F11R,CAV1,CLDN3,F2R,MARVELD3,CTNNA1,CDH5
GO:BP	positive regulation of cellular metabolic process	GO:0031325	0.0021162	RGN,CCL5,ARRDC3,SERPINF2,CLDN4,LGMN,CTSH,FGFR4,CHCHD2,APOA5,FN1,KLRK1,SMARCD2,SDC4,HNRNPK,TNKS1BP1,DCPS,TMEM59,MORF4L2,IRF6,SPP1,MTCH1,TRIM14,LGR4,PLAC8,RARRES2,NR1H4,RAP1A,EGR1,STAT1,ILK,ANXA1,C1QBP,CD3E,HERPUD1,ACTN4,SDCBP,PAIP1,NDFIP1,PACSIN3,ERN1,HCLS1,ARF4,JUNB,CSF1R,FOXA2,VTN,LCK,PLAUR,NDFIP2,FOS,PTPRC,JUN,FOXA1,PPARGC1A,CARD8,FGFR2,CD44,DDAH1,AGT,CCNY,F2,TERF2IP,CCT3,KDR,AJUBA,GTF2I,WAS,AR…
GO:BP	cytokine-mediated signaling pathway	GO:0019221	0.00227704	CCL5,FCER1G,IRF6,CCL2,EXT1,NR1H4,EGR1,STAT1,ILK,ACTN4,CXCR4,CSF1R,IL2RB,PTPRC,CARD8,IL7R,CD44,PPP2CB,IRF1,RRAGA,MKKS,IL1RL1,CAV1,BIRC3,SLC1A1
GO:BP	hematopoietic or lymphoid organ development	GO:0048534	0.00229301	SLC37A4,FCER1G,TMEM176B,EXT1,EGR1,STAT1,B2M,ANXA1,CD3E,NDFIP1,HCLS1,JUNB,CSF1R,LCK,TMEM176A,FOS,PTPRC,JUN,CD2,IL7R,FGFR2,CD8A,EVI2B,KDR,SBDS,IRF1,C1QC,ETS1,FGL2,NCKAP1L,HHEX,SLC11A2,BLNK,PTPN22,GPR171,RUNX3,ZC3H12A,DOCK10,NOTCH2,EPAS1,FLT4,JAG1,FLI1,HYAL2
GO:BP	chemotaxis	GO:0006935	0.00230283	LECT2,CCL5,SLC37A4,LGMN,KLRK1,LGALS3,FCER1G,HRG,CCL2,RARRES2,EXT1,ANXA1,C1QBP,MPP1,CXCR4,CRK,SERPIND1,CSF1R,PLAUR,BIN2,FAM49B,KDR,SBDS,ARRB2,RAC2
GO:BP	Ras protein signal transduction	GO:0007265	0.00234787	RAP1A,RHOB,SDCBP,ARHGEF3,TAX1BP3,CRK,JUN,PPP2CB,LPAR6,DHCR24,CDC42EP4,WAS,RAC2,SQSTM1,F11R,F2R,RASA2,RAB4A,GPR65,CFL1,NOTCH2,NCKAP1,ARHGDIB
GO:BP	regulation of mononuclear cell migration	GO:0071675	0.00240146	CCL5,LGMN,KLRK1,LGALS3,CCL2,RARRES2,C1QBP,CRK,CSF1R
GO:BP	anatomical structure homeostasis	GO:0060249	0.00247437	ALB,PBLD,JCHAIN,CTSH,SPP1,LAMP2,EXT1,B2M,CSF1R,TERF2IP,KDR,OCLN,F11R,MKKS,CLDN3,SLC1A1,PROM1,F2R,AZGP1,SCGN,EPAS1,CDH5
GO:BP	small molecule biosynthetic process	GO:0044283	0.0025721	BAAT,RGN,TPI1,HOGA1,MTHFD1,ACAA2,FGFR4,APOA5,CYP8B1,ACSS1,NR1H4,EGR1,FAM3C,IMPA2,ANXA1
GO:BP	taxis	GO:0042330	0.00259244	LECT2,CCL5,SLC37A4,LGMN,KLRK1,LGALS3,FCER1G,HRG,CCL2,RARRES2,EXT1,ANXA1,C1QBP,MPP1,CXCR4,CRK,SERPIND1,CSF1R,PLAUR,BIN2,FAM49B,KDR,SBDS,ARRB2,RAC2
GO:BP	response to lipid	GO:0033993	0.00267485	CCL5,CLDN4,LDOC1,GPX3,CTSH,A2M,IGFBP7,SERPINF1,KLRK1,FKBP4,RBBP7,CYP8B1,SPP1,CCL2,NR1H4,GRAMD1C,ANXA1,BCHE,ATP1A1,RAN,HPGD,PON1,FOS,FOXA1,CARD8,FGFR2,AGT,PDCD4,MGST1,APOB,VIM,CD96,MRC1,CAV1,PTPN22,F2R,GCH1,ZC3H12A,ANXA3
GO:BP	phosphorus metabolic process	GO:0006793	0.00293134	BAAT,RGN,CCL5,TPI1,PPA1,MTHFD1,FGFR4,APOA5,FN1,DPYS,LGALS3,ACSL5,SDC4,TNKS1BP1,HADHA,PLPP2,PIPOX,HRG,CCL2,MGAT1,RARRES2,ACSS1,NR1H4,RAP1A,EGR1,ILK,IMPA2,CD3E,MPP1,SDCBP,SLC44A3,PON3,ATP1A1,RAN,ERN1,PRDX4,HCLS1,CSF1R,FOXA2,VTN,LCK,PON1,PLAUR,H6PD,TSPYL2,PTPRC,JUN,PTPN3,PPARGC1A,FGFR2,CD44,DCTD,AGT,CCNY,PPP2CB,HACD2,F2,TERF2IP,GPAM,KDR,AJUBA,PDCD4,ARRB2,ATP6V1A,PAPSS1,SQSTM1,OCLN,PPCS,PDE7A,NCKAP1L…
GO:BP	regulation of leukocyte proliferation	GO:0070663	0.00295162	CCL5,LGALS3,SDC4,HLA-DPA1,ANXA1,CD3E,NDFIP1,CSF1R,PTPRC,GPAM,IRF1,RAC2,NCKAP1L,HHEX,VSIG4,TNFRSF21,PTPN22
GO:BP	female pregnancy	GO:0007565	0.0029534	CLDN4,LDOC1,IGFBP7,FKBP4,VMP1,SPP1,C1QBP,HPGD,JUNB,FOS,TPPP3,AGT
GO:BP	blood circulation	GO:0008015	0.0029585	SERPINF2,FGG,EXT1,STAT1,KNG1,SERPING1,ATP1A1,FGB,CXCR4,DDAH1,AGT,GCLM,ANPEP,RGS4,ATP6AP2,EHD3,OCLN,MKKS,CAV1,SLC1A1,HMOX1,F2R,GCH1,ZC3H12A,EPAS1,CDH5,RGS2,FLI1,EMP2,NAV2
GO:BP	regulation of I-kappaB kinase/NF-kappaB signaling	GO:0043122	0.00308317	SHISA5,LURAP1L,TRIM14,NR1H4,STAT1,NDFIP1,NDFIP2,CARD8,TERF2IP,AJUBA,TAB3,SQSTM1,TLE1,BIRC3,HMOX1,F2R,PRKCB,ZC3H12A,TSPAN6,TMED4
GO:BP	cellular homeostasis	GO:0019725	0.00310584	RGN,CCL5,SLC37A4,CA2,SERPINF1,LAMP2,CCL2,NR1H4,KNG1,STXBP3,ANXA6,HERPUD1,NDFIP1,ATP1A1,ERN1,CXCR4,PRDX4,FOXA2,LCK,PTPRC,RAB20,PPARGC1A,AGT,F2,GCLM,CP,LPAR6,ATP6AP2,ATP6V1A,SLC11A2,CAV1,SLC1A1,HMOX1,F2R,PRKCB,TGM2,AFG3L2,SCGN,GPR65
GO:BP	organic substance catabolic process	GO:1901575	0.00311157	RGN,CST3,TPI1,SNX3,HOGA1,LGMN,CTSH,ACAA2,HADHB,COMT,APOA5,DPYS,DCPS,ALDH1B1,HADHA,SPP1,PIPOX,LAMP2,ACADSB,CTSO,MGAT1,RARRES2,EXT1,CTSS,IMPA2,HERPUD1,SDCBP,PAIP1,HNMT,PON3,BCHE,NDFIP1,PACSIN3,ERN1,HPGD,ALDH8A1,EHHADH,GZMA,PON1,NDFIP2,AZIN1,MCCC1,PTPN3,CD44,RNF5,ABCD3,DDAH1
GO:BP	homotypic cell-cell adhesion	GO:0034109	0.0032653	CCL5,FN1,MYL12A,FGG,STXBP3,ILK,FGB,PLAUR,CLIC1,F11R
GO:BP	myeloid leukocyte migration	GO:0097529	0.00336534	CCL5,SLC37A4,LGMN,LGALS3,FCER1G,CCL2,RARRES2,ANXA1,C1QBP,MPP1
GO:BP	negative regulation of leukocyte mediated immunity	GO:0002704	0.00348954	NDFIP1,CRK,PTPRC,IL7R,C4BPA,ARRB2,CD96,NCKAP1L,HMOX1
GO:BP	negative regulation of leukocyte cell-cell adhesion	GO:1903038	0.0035986	LGALS3,SDC4,ANXA1,NDFIP1,FGL1,IRF1,FGL2,NCKAP1L,VSIG4,TNFRSF21,PTPN22,RUNX3,ZC3H12A
GO:BP	cellular response to oxygen-containing compound	GO:1901701	0.00375311	CCL5,CA2,LDOC1,LGMN,SERPINF1,KLRK1,DCPS,SPP1,CCL2,RARRES2,NR1H4,GOLPH3,GRAMD1C,RAP1A,EGR1,STAT1,RHOB,ANXA1,ERN1,CRK,FOXA2,FOS,JUN,CARD8,FGFR2,AHSG,AGT,GCLM,PDCD4,ARRB2,MGST1,RGS4,VIM,MRC1,COL4A1,RRAGA,CAV1,GRB10,SLC1A1,PTPN22,RAB10,PRKCB,TGM2,GCH1,PDGFD,ZC3H12A
GO:BP	negative regulation of lymphocyte mediated immunity	GO:0002707	0.00403445	NDFIP1,CRK,PTPRC,IL7R,C4BPA,ARRB2,CD96,NCKAP1L
GO:BP	phosphate-containing compound metabolic process	GO:0006796	0.00406825	BAAT,RGN,CCL5,TPI1,PPA1,MTHFD1,FGFR4,APOA5,FN1,DPYS,LGALS3,ACSL5,SDC4,TNKS1BP1,HADHA,PLPP2,PIPOX,HRG,CCL2,RARRES2,ACSS1,NR1H4,RAP1A,EGR1,ILK,IMPA2,CD3E,MPP1,SDCBP,SLC44A3,PON3,ATP1A1,RAN,ERN1,PRDX4,HCLS1,CSF1R,FOXA2,VTN,LCK,PON1,PLAUR,H6PD,TSPYL2,PTPRC,JUN,PTPN3,PPARGC1A,FGFR2,CD44,DCTD,AGT,CCNY,PPP2CB,HACD2,F2,TERF2IP,GPAM,KDR,AJUBA,PDCD4,ARRB2,ATP6V1A,PAPSS1,SQSTM1,OCLN,PPCS,PDE7A,NCKAP1L,HHEX,…
GO:BP	protein activation cascade	GO:0072376	0.0042011	FN1,FGG,SERPINC1,FGB
GO:BP	catabolic process	GO:0009056	0.00449033	RGN,CST3,PON2,TPI1,SNX3,HOGA1,LGMN,GPX3,CTSH,ACAA2,HADHB,COMT,APOA5,DPYS,DCPS,TMEM59,ALDH1B1,HADHA,VMP1,SPP1,PIPOX,LAMP2,TRIM14,ACADSB,CTSO,MGAT1,RARRES2,EXT1,CTSS,IMPA2,HERPUD1,SDCBP,PAIP1,HNMT,PON3,BCHE,NDFIP1,PACSIN3,ERN1,HPGD,ALDH8A1,EHHADH,GZMA,PON1,NDFIP2,AZIN1,MCCC1,PTPN3,CD44,RNF5,ABCD3,DDAH1,PPP2CB,C4BPA,FBXO9,KDR,ANPEP,ARRB2,APOB,VDAC1,CAPNS1,ATP6V1A,VIM,TAB3,RNF19A,SQSTM1,RRAGA,PDE7A,F…
GO:BP	regulation of metabolic process	GO:0019222	0.00450915	RGN,CCL5,SERPINA11,CST3,ARRDC3,SPP2,SERPINF2,CLDN4,SNX3,SLC37A4,LGMN,JCHAIN,CTSH,A2M,FGFR4,ANXA4,CHCHD2,TMED10,APOA5,IGFBP7,SERPINF1,FN1,KLRK1,SMARCD2,MBNL1,LGALS3,SDC4,HNRNPK,TNKS1BP1,FCER1G,DCPS,TMEM59,MORF4L2,RBBP7,SERPINA5,IRF6,SRSF7,SPP1,HRG,HLA-DPA1,CCL2,MTCH1,TRIM14,LGR4,PLAC8,HSBP1,RARRES2,NR1H4,RAP1A,EGR1,STAT1,B2M,FAM3C,KNG1,ILK,ANXA1,C1QBP,CD3E,SERPINC1,HERPUD1,ACTN4,SDCBP,MBNL3,PAIP1,…
GO:BP	cellular chemical homeostasis	GO:0055082	0.00453076	RGN,CCL5,SLC37A4,CA2,SERPINF1,NR1H4,KNG1,STXBP3,ANXA6,HERPUD1,NDFIP1,ATP1A1,ERN1,CXCR4,FOXA2,LCK,PTPRC,RAB20,PPARGC1A,AGT,F2,GCLM,CP,LPAR6,ATP6AP2,ATP6V1A,SLC11A2,CAV1,SLC1A1,HMOX1,F2R,PRKCB,TGM2,AFG3L2,SCGN,GPR65
GO:BP	mononuclear cell differentiation	GO:1903131	0.0046817	FCER1G,TMEM176B,EGR1,B2M,ANXA1,CD3E,NDFIP1,CSF1R,LCK,TMEM176A,PTPRC,JUN,CD2,IL7R,CD8A,IRF1,FGL2,NCKAP1L,HHEX,BLNK,PTPN22,RUNX3,ZC3H12A,DOCK10,NOTCH2
GO:BP	regulation of calcium ion transport	GO:0051924	0.0047181	RGN,CCL5,LGALS3,VMP1,CCL2,PACSIN3,CXCR4,AGT,F2,ARRB2,RGS4,VDAC1,AHNAK,EHD3,CAV1,PTPN22,F2R
GO:BP	metal ion transport	GO:0030001	0.00473747	RGN,CCL5,LGALS3,FKBP4,VMP1,HRG,CCL2,PMPCB,B2M,GLRX,ANXA6,ACTN4,NDFIP1,ATP1A1,PACSIN3,CXCR4,LCK,NDFIP2,PTPRC,PTPN3,AGT,SLC38A4,F2,CP,ARRB2,RGS4,VDAC1,AHNAK,EHD3,SLC11A2,CAV1,SLC1A1,PTPN22,F2R,PRKCB,CD63,AFG3L2,KCNAB2
GO:BP	negative regulation of cellular metabolic process	GO:0031324	0.00474625	RGN,SERPINA11,CST3,SPP2,SERPINF2,A2M,TMED10,SERPINF1,LGALS3,HNRNPK,DCPS,TMEM59,RBBP7,SERPINA5,SRSF7,HRG,LGR4,HSBP1,NR1H4,EGR1,STAT1,FAM3C,KNG1,C1QBP,SERPINC1,SDCBP,PAIP1,SERPING1,PON3,SMYD2,NDFIP1,ATP1A1,LRPAP1,HCLS1,SERPIND1,GZMA,FOXA2,VTN,PLAUR,TSPYL2,PTPRC,JUN,FOXA1,PTPN3,CARD8,FGFR2,CD44,RNF5,AHSG,AGT,F2,TERF2IP,CP,AJUBA,SPINT2,PDCD4,DHCR24,ITIH2,ARRB2,IRF1,BHLHE40,TAB3,SQSTM1,OCLN,RRAGA,NCKA…
GO:BP	immune system development	GO:0002520	0.00476294	SLC37A4,FCER1G,TMEM176B,EXT1,EGR1,STAT1,B2M,ANXA1,CD3E,NDFIP1,HCLS1,JUNB,CSF1R,LCK,TMEM176A,FOS,PTPRC,JUN,CD2,IL7R,FGFR2,CD8A,EVI2B,KDR,SBDS,IRF1,C1QC,ETS1,FGL2,NCKAP1L,HHEX,SLC11A2,BLNK,PTPN22,GPR171,RUNX3,ZC3H12A,DOCK10,NOTCH2,IL27RA,EPAS1,FLT4,JAG1,FLI1,HYAL2
GO:BP	positive regulation of phosphatidylinositol 3-kinase signaling	GO:0014068	0.00504785	CCL5,FN1,HCLS1,AGT,F2,PIK3AP1,KDR,HCST,F2R,PDGFD
GO:BP	T cell proliferation	GO:0042098	0.00527143	CCL5,LGALS3,SDC4,HLA-DPA1,ANXA1,CD3E,NDFIP1,PTPRC,GPAM,IRF1,RAC2,NCKAP1L,VSIG4,TNFRSF21,PTPN22
GO:BP	cell killing	GO:0001906	0.00535173	C9,CTSH,KLRK1,B2M,CRK,PTPRC,FAM49B,IL7R,F2,ARRB2,NCKAP1L,RAB27A,CD160,EMP2,CADM1,CORO1A
GO:BP	leukocyte activation involved in immune response	GO:0002366	0.00556239	LGALS3,FCER1G,STXBP3,ANXA1,NDFIP1,PTPRC,ITGAL,RAC2,FGL2,NCKAP1L,HMOX1,RAB27A,ZC3H12A,ANXA3,DOCK10,NOTCH2,IL27RA,CD160,CD84,NFKBIZ,CORO1A
GO:BP	I-kappaB kinase/NF-kappaB signaling	GO:0007249	0.00558305	SHISA5,LURAP1L,TRIM14,NR1H4,STAT1,NDFIP1,PRDX4,NDFIP2,CARD8,TERF2IP,AJUBA,TAB3,SQSTM1,TLE1,BIRC3,HMOX1,F2R,PRKCB,ZC3H12A
GO:BP	regulation of epithelial cell migration	GO:0010632	0.00580526	LGMN,CTSH,SERPINF1,EMC10,HRG,RHOB,ANXA1,JUN,SPARC,AGT,KDR,ETS1,HMOX1,ZC3H12A,ANXA3,MARVELD3,FLT4,EMP2
GO:BP	positive regulation of endothelial cell migration	GO:0010595	0.00585508	LGMN,EMC10,RHOB,ANXA1,SPARC,AGT,KDR,ETS1,HMOX1,ZC3H12A,ANXA3,FLT4
GO:BP	ion homeostasis	GO:0050801	0.0058615	RGN,CCL5,SLC37A4,CA2,FGFR4,EXT1,B2M,KNG1,ANXA6,HERPUD1,NDFIP1,ATP1A1,CXCR4,LCK,PTPRC,RAB20,PTPN3,AGT,F2,GCLM,KDR,CP,LPAR6,ATP6AP2,ATP6V1A,SLC11A2,CAV1,SLC1A1,HMOX1,F2R,PRKCB,TGM2,AFG3L2,SCGN,GPR65,EPAS1,CDH5
GO:BP	regulation of cell-substrate adhesion	GO:0010810	0.00628475	NID1,FN1,SDC4,HRG,FGG,ILK,C1QBP,CD3E,ACTN4,FGB,CRK
GO:BP	zymogen activation	GO:0031638	0.00635083	SERPINF2,LGMN,CTSH,F9,FGG,FGB,DHCR24,PERP
GO:BP	positive regulation of smooth muscle cell proliferation	GO:0048661	0.0063669	CCL5,SERPINF2,STAT1,ERN1,HPGD,JUN,FGFR2,AGT,HMOX1,PDGFD
GO:BP	positive regulation of nitrogen compound metabolic process	GO:0051173	0.00658893	RGN,CCL5,ARRDC3,SERPINF2,CLDN4,LGMN,CTSH,FGFR4,CHCHD2,FN1,KLRK1,SMARCD2,SDC4,HNRNPK,TNKS1BP1,DCPS,MORF4L2,IRF6,SPP1,MTCH1,TRIM14,LGR4,PLAC8,RARRES2,NR1H4,RAP1A,EGR1,STAT1,ILK,C1QBP,CD3E,HERPUD1,ACTN4,SDCBP,PAIP1,NDFIP1,PACSIN3,ERN1,HCLS1,ARF4,JUNB,CSF1R,FOXA2,VTN,LCK,PLAUR,NDFIP2,FOS,PTPRC,JUN,FOXA1,PPARGC1A,CARD8,FGFR2,CD44,DDAH1,AGT,CCNY,F2,C4BPA,TERF2IP,CCT3,KDR,AJUBA,GTF2I,WAS,ARRB2,IRF1,CCT8…
GO:BP	enzyme linked receptor protein signaling pathway	GO:0007167	0.00671738	PBLD,LGMN,FGFR4,HRG,RARRES2,EXT1,NR1H4,EGR1,ILK,CD3E,SDCBP,HPGD,CRK,CSF1R,VTN,LCK,PLAUR,FOS,JUN,PTPN3,FGFR2,CD8A,AHSG,AGT,KDR,PDCD4,ARRB2,CLEC14A,VIM,COL4A1,SFRP5,HHEX,CAV1,BLNK,GRB10,PRKCB,LPXN,CD63,PDGFD,NOTCH2,TRAT1,CDH5
GO:BP	negative regulation of leukocyte activation	GO:0002695	0.00682954	LGALS3,SDC4,ANXA1,NDFIP1,FGL1,PTPRC,IRF1,FGL2,NCKAP1L,VSIG4,TNFRSF21,PTPN22,HMOX1,RUNX3,ZC3H12A
GO:BP	cell activation involved in immune response	GO:0002263	0.00693312	LGALS3,FCER1G,STXBP3,ANXA1,NDFIP1,PTPRC,ITGAL,RAC2,FGL2,NCKAP1L,HMOX1,RAB27A,ZC3H12A,ANXA3,DOCK10,NOTCH2,IL27RA,CD160,CD84,NFKBIZ,CORO1A
GO:BP	T cell extravasation	GO:0072683	0.00749489	CCL2,CRK,ITGAL,F11R,IL27RA
GO:BP	protein processing	GO:0016485	0.00767157	SERPINF2,LGMN,CTSH,TMEM59,F9,PMPCB,FGG,CTSS,BCHE,FGB,CARD8,CPE,DHCR24,ATP6AP2,PERP
GO:BP	positive regulation of epithelial cell migration	GO:0010634	0.00780299	LGMN,CTSH,EMC10,RHOB,ANXA1,JUN,SPARC,AGT,KDR,ETS1,HMOX1,ZC3H12A,ANXA3,FLT4
GO:BP	regulation of transmembrane transport	GO:0034762	0.00786646	RGN,CA2,ACSL5,VMP1,CCL2,CTSS,STXBP3,GLRX,ACTN4,SLC43A1,AZIN1,PTPN3,AGT,F2,RGS4,VDAC1,AHNAK,EHD3,OCLN,CLIC1,PEA15,CAV1,GRB10,PTPN22,F2R,PRKCB,CD63,KCNAB2
GO:BP	regulation of steroid metabolic process	GO:0019218	0.00792435	FGFR4,APOA5,IGFBP7,NR1H4,EGR1,ATP1A1,H6PD,AGT,APOB,MBTPS1,INSIG2
GO:BP	response to interferon-gamma	GO:0034341	0.00827497	CCL5,IRF6,HLA-DPA1,CCL2,STAT1,STXBP3,RAB20,CDC42EP4,WAS,IRF1,VIM,MRC1
GO:BP	regulation of cellular metabolic process	GO:0031323	0.00852588	RGN,CCL5,SERPINA11,CST3,ARRDC3,SPP2,SERPINF2,CLDN4,LGMN,CTSH,A2M,FGFR4,ANXA4,CHCHD2,TMED10,APOA5,SERPINF1,FN1,KLRK1,SMARCD2,MBNL1,LGALS3,SDC4,HNRNPK,TNKS1BP1,DCPS,TMEM59,MORF4L2,RBBP7,SERPINA5,IRF6,SRSF7,SPP1,HRG,MTCH1,TRIM14,LGR4,PLAC8,HSBP1,RARRES2,NR1H4,RAP1A,EGR1,STAT1,FAM3C,KNG1,ILK,ANXA1,C1QBP,CD3E,SERPINC1,HERPUD1,ACTN4,SDCBP,MBNL3,PAIP1,SERPING1,PON3,SMYD2,NDFIP1,ATP1A1,PACSIN3,ERN1,LRPAP…
GO:BP	calcium ion transport	GO:0006816	0.00883842	RGN,CCL5,LGALS3,VMP1,CCL2,PMPCB,ANXA6,PACSIN3,CXCR4,LCK,PTPRC,AGT,F2,ARRB2,RGS4,VDAC1,AHNAK,EHD3,CAV1,PTPN22,F2R,PRKCB,AFG3L2
GO:BP	organic hydroxy compound metabolic process	GO:1901615	0.00918919	BAAT,TPI1,SLC37A4,LGMN,ACAA2,FGFR4,COMT,APOA5,ALDH1B1,CYP8B1,PLPP2,ACSS1,NR1H4
GO:BP	heterotypic cell-cell adhesion	GO:0034113	0.00919599	FGG,FGB,LCK,PTPRC,CD2,CD44,PERP,SKAP1,ITGAX
GO:BP	regulation of endothelial cell migration	GO:0010594	0.00927212	LGMN,SERPINF1,EMC10,HRG,RHOB,ANXA1,SPARC,AGT,KDR,ETS1,HMOX1,ZC3H12A,ANXA3,FLT4,EMP2
GO:BP	regulation of leukocyte mediated immunity	GO:0002703	0.00971743	KLRK1,B2M,NDFIP1,CRK,PTPRC,FAM49B,IL7R,C4BPA,WAS,ARRB2,RAC2,CD96,NCKAP1L,HMOX1,IL27RA,CD160,CADM1,CD84
GO:BP	neutrophil chemotaxis	GO:0030593	0.00972933	CCL5,SLC37A4,LGALS3,FCER1G,CCL2,C1QBP,MPP1
GO:BP	response to organonitrogen compound	GO:0010243	0.00975729	CA2,LDOC1,LGMN,SERPINF1,FCER1G,HADHA,RARRES2,EXT1,NR1H4,GOLPH3,RAP1A,EGR1,STAT1,STXBP3,ANXA1,HERPUD1,BCHE,CXCR4,CRK,FOS,JUN,RNF5,AHSG,AGT,GCLM,ARRB2,RGS4,VIM,COL4A1,RRAGA,PEA15,CAV1,GRB10,SLC1A1,PTPN22,RAB10,PRKCB,TGM2,DHX15,PDGFD,INSIG2,CTNNA1,RGS2,JAG1,NDUFS4
GO:BP	T cell mediated cytotoxicity	GO:0001913	0.00993812	CTSH,B2M,PTPRC,FAM49B,IL7R,NCKAP1L,RAB27A,EMP2
GO:BP	regulation of natural killer cell chemotaxis	GO:2000501	0.00995206	CCL5,KLRK1,CCL2
GO:BP	MAPK cascade	GO:0000165	0.0099721	CCL5,SERPINF2,CTSH,FGFR4,FN1,EMC10,CCL2,FGG,RAP1A,SDCBP,FGB,ERN1,CSF1R,PTPRC,JUN,PTPN3,FGFR2,CD44,AGT,KDR,AJUBA,PDCD4,ARRB2,ATP6AP2,PEA15,CAV1,GRB10,PTPN22,MAP3K1,F2R,PDGFD,ZC3H12A,MARVELD3,NOTCH2,RGS2,ARHGEF6,FLT4,HYAL2
GO:BP	negative regulation of metabolic process	GO:0009892	0.00998982	RGN,SERPINA11,CST3,ARRDC3,SPP2,SERPINF2,SNX3,SLC37A4,LGMN,A2M,ANXA4,TMED10,SERPINF1,FN1,LGALS3,HNRNPK,DCPS,TMEM59,RBBP7,SERPINA5,SRSF7,HRG,LGR4,HSBP1,NR1H4,EGR1,STAT1,FAM3C,KNG1,ANXA1,C1QBP,CD3E,SERPINC1,SDCBP,PAIP1,SERPING1,PON3,SMYD2,NDFIP1,ATP1A1,RAN,ERN1,LRPAP1,HCLS1,SERPIND1,GZMA,FOXA2,VTN,PLAUR,NDFIP2,TSPYL2,PTPRC,AZIN1,JUN,FOXA1,PTPN3,CARD8,FGFR2,CD44,RNF5,AHSG,AGT,PPP2CB,F2,TERF2IP,KDR,CP…
GO:BP	protein maturation	GO:0051604	0.0100034	SERPINF2,LGMN,CTSH,TMEM59,F9,PMPCB,FGG,CTSS,BCHE,FGB,PRDX4,NAA20,CARD8,CPE,DHCR24,ATP6AP2
GO:BP	monocarboxylic acid biosynthetic process	GO:0072330	0.0101708	BAAT,RGN,HOGA1,FGFR4,APOA5,CYP8B1,ACSS1,NR1H4,ANXA1
GO:BP	regulation of lymphocyte mediated immunity	GO:0002706	0.0103027	KLRK1,B2M,NDFIP1,CRK,PTPRC,FAM49B,IL7R,C4BPA,WAS,ARRB2,CD96,NCKAP1L,IL27RA,CD160,CADM1
GO:BP	tissue homeostasis	GO:0001894	0.0103899	ALB,PBLD,JCHAIN,CTSH,SPP1,EXT1,B2M,CSF1R,KDR,OCLN,F11R,MKKS,CLDN3,SLC1A1,PROM1,F2R,AZGP1,EPAS1,CDH5
GO:BP	fatty acid metabolic process	GO:0006631	0.0105366	BAAT,RGN,ACAA2,HADHB,APOA5,ACSL5,HADHA,ACADSB,ACSS1,ANXA1,CRYL1,HPGD,EHHADH,PPARGC1A,ABCD3,HACD2,GPAM
GO:BP	negative regulation of adaptive immune response	GO:0002820	0.0106258	NDFIP1,PTPRC,IL7R,C4BPA,NCKAP1L,IL1RL1,ZC3H12A,IL27RA,CD160
GO:BP	positive regulation of heterotypic cell-cell adhesion	GO:0034116	0.0106965	FGG,FGB,LCK,CD44,SKAP1
GO:BP	inorganic ion homeostasis	GO:0098771	0.0108483	RGN,CCL5,SLC37A4,CA2,FGFR4,EXT1,B2M,KNG1,ANXA6,HERPUD1,NDFIP1,ATP1A1,CXCR4,LCK,PTPRC,RAB20,AGT,F2,KDR,CP,LPAR6,ATP6AP2,ATP6V1A,SLC11A2,CAV1,SLC1A1,HMOX1,F2R,PRKCB,TGM2,AFG3L2,SCGN,GPR65,EPAS1,CDH5
GO:BP	positive regulation of phosphorus metabolic process	GO:0010562	0.0116535	RGN,CCL5,FGFR4,SDC4,TNKS1BP1,RARRES2,NR1H4,RAP1A,EGR1,ILK,CD3E,SDCBP,ERN1,HCLS1,CSF1R,VTN,PLAUR,PTPRC,PPARGC1A,FGFR2,CD44,AGT,CCNY,F2,TERF2IP,KDR,AJUBA,ARRB2,SQSTM1,NCKAP1L,CAV1,GRB10,CLDN3,SLC1A1
GO:BP	positive regulation of phosphate metabolic process	GO:0045937	0.0116535	RGN,CCL5,FGFR4,SDC4,TNKS1BP1,RARRES2,NR1H4,RAP1A,EGR1,ILK,CD3E,SDCBP,ERN1,HCLS1,CSF1R,VTN,PLAUR,PTPRC,PPARGC1A,FGFR2,CD44,AGT,CCNY,F2,TERF2IP,KDR,AJUBA,ARRB2,SQSTM1,NCKAP1L,CAV1,GRB10,CLDN3,SLC1A1
GO:BP	regulation of primary metabolic process	GO:0080090	0.0127338	RGN,CCL5,SERPINA11,CST3,ARRDC3,SPP2,SERPINF2,CLDN4,SNX3,LGMN,CTSH,A2M,FGFR4,ANXA4,CHCHD2,TMED10,APOA5,IGFBP7,SERPINF1,FN1,SMARCD2,MBNL1,LGALS3,SDC4,HNRNPK,TNKS1BP1,DCPS,TMEM59,MORF4L2,RBBP7,SERPINA5,IRF6,SRSF7,SPP1,HRG,MTCH1,TRIM14,LGR4,PLAC8,HSBP1,RARRES2,NR1H4,RAP1A,EGR1,STAT1,FAM3C,KNG1,ILK,ANXA1,C1QBP,CD3E,SERPINC1,HERPUD1,ACTN4,SDCBP,MBNL3,PAIP1,SERPING1,SMYD2,NDFIP1,ATP1A1,PACSIN3,ERN1,HCLS…
GO:BP	cell morphogenesis	GO:0000902	0.0128244	CLDN4,FN1,MYL12B,SPP1,CCL2,FGG,EXT1,RHOB,ILK,ANXA1,C1QBP,LAMB1,ACTN4,FGB,CXCR4,CRK,CSF1R,SPARC,IL7R,FGFR2,CD44,F2,KDR,SPINT2,CDC42EP4,RAC2,RND3,F11R,NCKAP1L,SLC11A2,CLDN3,PLXND1,FMNL1,RAB10,LPXN,AFG3L2,PGRMC1,EIF4G2,CFL1,DOCK10,NOTCH2,NCKAP1,CDH5
GO:BP	regulation of steroid biosynthetic process	GO:0050810	0.0128887	FGFR4,IGFBP7,NR1H4,EGR1,ATP1A1,H6PD,APOB,MBTPS1,INSIG2
GO:BP	substrate adhesion-dependent cell spreading	GO:0034446	0.0129233	FN1,FGG,ILK,C1QBP,LAMB1,ACTN4,FGB,CRK
GO:BP	regulation of GTPase activity	GO:0043087	0.0130173	RGN,CCL5,KLRK1,CCL2,RAP1A,TAX1BP3,RGS1,CRK,ARHGAP12,AJUBA,ARRB2,RGS4,F11R,MKKS,PLXND1,F2R,TGM2,RASA2,GPR65,ARHGAP25,DOCK10
GO:BP	multi-multicellular organism process	GO:0044706	0.0142902	CLDN4,LDOC1,IGFBP7,FKBP4,VMP1,SPP1,C1QBP,HPGD,JUNB,FOS,TPPP3,AGT
GO:BP	actin filament-based process	GO:0030029	0.0144991	SERPINF2,SDC4,ABRACL,HRG,RHOB,ANXA1,ACTN4,SDCBP,ATP1A1,HCLS1,CRK,CSF1R,FAM49B,ARHGAP12,CDC42EP4,LLGL2,WAS,RGS4,RAC2,RND3,PHLDB2,DSTN,F11R,MKKS,NCKAP1L,CAV1,CLDN3,ARPC5,FMNL1,GPR65,CFL1,ARHGAP25,NOTCH2,CTNNA1,NCKAP1,ARHGDIB,EMP2,RHOBTB3,CORO1A
GO:BP	endomembrane system organization	GO:0010256	0.0145569	SNX3,TMED10,SERPINA5,VMP1,EMC10,HOOK2,GOLPH3,REEP5,SYNGR2,ANXA6,EMC7,PACSIN3,EMC4,CXCR4,TMED9,BIN2,KIFC3,PTPRC,SQSTM1,EHD3,CAV1,SCARB2,F2R,RAB10,PRKCB,RAB27A,SEC31A
GO:BP	actin cytoskeleton organization	GO:0030036	0.014597	SERPINF2,SDC4,HRG,RHOB,ANXA1,ACTN4,SDCBP,HCLS1,CRK,CSF1R,FAM49B,ARHGAP12,CDC42EP4,LLGL2,WAS,RGS4,RAC2,RND3,PHLDB2,DSTN,F11R,MKKS,NCKAP1L,CLDN3,ARPC5,FMNL1,GPR65,CFL1,ARHGAP25,NOTCH2,CTNNA1,NCKAP1,ARHGDIB,EMP2,RHOBTB3,CORO1A
GO:BP	response to oxidative stress	GO:0006979	0.0146555	PON2,GPX3,CHCHD2,STAT1,RHOB,ANXA1,ERN1,PRDX4,CRK,FOS,JUN,PPARGC1A,PPP2CB,GCLM,DHCR24,MGST1,SLC11A2,SLC1A1,HMOX1,GCH1,PDGFD,ZC3H12A,NDUFS2,EPAS1,HYAL2
GO:BP	cell adhesion mediated by integrin	GO:0033627	0.0149339	CCL5,HRG,EXT1,CD3E,CRK,VTN,NCKAP1L,SKAP1,LPXN
GO:BP	positive regulation of cell population proliferation	GO:0008284	0.0157534	CCL5,SERPINF2,LGMN,CTSH,FGFR4,FN1,EMC10,HLA-DPA1,PLAC8,EGR1,STAT1,ILK,ANXA1,CD3E,LAMB1,SDCBP,ERN1,HPGD,HCLS1,CSF1R,PTPRC,JUN,IL7R,FGFR2,AGT,F2,GPAM,KDR,RAC2,CAPNS1,NCKAP1L,PTPN22,HMOX1,F2R,B4GALT1,PDGFD,NOTCH2,IL27RA,ITGAX,FLT4,EMP2,NDUFS4,CORO1A
GO:BP	response to toxic substance	GO:0009636	0.0161443	CCL5,ALB,GSTK1,PON2
GO:BP	regulation of ERK1 and ERK2 cascade	GO:0070372	0.0164177	CCL5,SERPINF2,FGFR4,FN1,CCL2,FGG,RAP1A,FGB,CSF1R,PTPRC,JUN,FGFR2,CD44,KDR,ARRB2,PTPN22,F2R,PDGFD,NOTCH2,FLT4
GO:BP	cell junction assembly	GO:0034329	0.0172167	CLDN4,RAB17,GJB1,FN1,SDC4,VMP1,HRG,NR1H4,RAP1A,SDCBP,CLDN10,AGT,KDR,AJUBA,PHLDB2,OCLN,F11R,CAV1,CLDN3,PLXND1,IL1RAP,MARVELD3,CTNNA1,CDH5
GO:BP	endocytosis	GO:0006897	0.0175777	RAB17,ASGR1,APOA5,LGALS3,HNRNPK,FCER1G,HOOK2,B2M,SDCBP,PACSIN3,LRPAP1,PRG4,VTN,BIN2,ARHGAP12,AHSG,CD163,C4BPA,ARRB2,RAC2,ASGR2,LMBRD1,EHD3,MRC1,NCKAP1L,CAV1,SCARB2,CD63,RAB4A
GO:BP	cation homeostasis	GO:0055080	0.0194688	RGN,CCL5,SLC37A4,CA2,EXT1,B2M,KNG1,ANXA6,HERPUD1,NDFIP1,ATP1A1,CXCR4,LCK,PTPRC,RAB20,AGT,F2,KDR,CP,LPAR6,ATP6AP2,ATP6V1A,SLC11A2,CAV1,SLC1A1,HMOX1,F2R,PRKCB,TGM2,AFG3L2,SCGN,GPR65,EPAS1,CDH5
GO:BP	positive regulation of vasculature development	GO:1904018	0.0200613	CTSH,EMC10,RHOB,CXCR4,DDAH1,KDR,ETS1,HMOX1,PRKCB,ZC3H12A,ANXA3,CDH5,ITGAX,C5
GO:BP	positive regulation of angiogenesis	GO:0045766	0.0200613	CTSH,EMC10,RHOB,CXCR4,DDAH1,KDR,ETS1,HMOX1,PRKCB,ZC3H12A,ANXA3,CDH5,ITGAX,C5
GO:BP	complement activation	GO:0006956	0.0201688	C9,A2M,C1S,C1QBP,SERPING1,C7,C4BPA,C1QA,C6,C1QC,VSIG4
GO:BP	regulation of lymphocyte proliferation	GO:0050670	0.0205248	CCL5,LGALS3,SDC4,HLA-DPA1,ANXA1,CD3E,NDFIP1,PTPRC,GPAM,IRF1,RAC2,NCKAP1L,VSIG4,TNFRSF21,PTPN22
GO:BP	regulation of leukocyte mediated cytotoxicity	GO:0001910	0.020644	KLRK1,B2M,CRK,PTPRC,FAM49B,IL7R,ARRB2,NCKAP1L,CD160,CADM1
GO:BP	regulation of smooth muscle cell proliferation	GO:0048660	0.0207354	CCL5,SERPINF2,STAT1,ERN1,HPGD,JUN,PPARGC1A,FGFR2,AGT,PDCD4
GO:BP	natural killer cell chemotaxis	GO:0035747	0.0211938	CCL5,KLRK1,CCL2
GO:BP	regulation of organelle organization	GO:0033043	0.0212543	SERPINF2,ACAA2,SDC4,FKBP4,HRG,GOLPH3,RHOB,ANXA1,SDCBP,HCLS1,CRK,TMED9,CSF1R,PLAUR,PPARGC1A,FAM49B,RNF5,TERF2IP,CCT3,KDR,CDC42EP4,WAS,ARRB2,RGS4,VDAC1,RAC2,RND3,CCT8,ODF2L,SQSTM1,EHD3,PHLDB2,OCLN,DSTN,F11R,MKKS,NCKAP1L,ARPC5,SCARB2
GO:BP	cytolysis	GO:0019835	0.0220046	C9,GZMA,C7,C6,RRAGA,C5
GO:BP	negative regulation of lymphocyte activation	GO:0051250	0.0224401	LGALS3,SDC4,ANXA1,NDFIP1,FGL1,IRF1,FGL2,NCKAP1L,VSIG4,TNFRSF21,PTPN22,RUNX3,ZC3H12A
GO:BP	negative regulation of adaptive immune response based on somatic recombination of immune receptors built from immunoglobulin superfamily domains	GO:0002823	0.0224404	NDFIP1,PTPRC,IL7R,C4BPA,NCKAP1L,IL1RL1,ZC3H12A,IL27RA
GO:BP	response to virus	GO:0009615	0.022891	CCL5,EXT1,STAT1,C1QBP,CXCR4,IFI44L,PTPRC,CARD8,GPAM,IRF1,APOB,FGL2,AKAP1,BIRC3,IFIT2,PTPN22,RNF125,ZC3H12A,CFL1,TSPAN6,ITGAX,HYAL2,SERINC3
GO:BP	response to extracellular stimulus	GO:0009991	0.023116	ALB,SLC37A4,A2M,COMT,ASGR1,DCPS,CYP8B1,SPP1,LAMP2,NR1H4,STAT1,BCHE,FOXA2,PON1,FOS,PTPRC,PPARGC1A
GO:BP	epithelium development	GO:0060429	0.0232943	GSTK1,CA2,MTHFD1,CTSH,ANXA4,LGALS3,SDC4,IRF6,LGR4,EXT1,RAP1A,STAT1,RHOB,ILK,ANXA1,CXCR4,CSF1R,JUN,FOXA1,FGFR2,ARHGAP12,CD44,AGT,KDR,AJUBA,SPINT2,VDAC1,ATP6AP2,VIM,PHLDB2,COL4A1,F11R,MKKS,PPL,PROC,CAV1,CLDN3,PLXND1,PROM1,RAB10,TGM2,B4GALT1,NOTCH2,ESRP1,CDH5,PSAP,ITGAX,JAG1
GO:BP	regulation of mononuclear cell proliferation	GO:0032944	0.024005	CCL5,LGALS3,SDC4,HLA-DPA1,ANXA1,CD3E,NDFIP1,PTPRC,GPAM,IRF1,RAC2,NCKAP1L,VSIG4,TNFRSF21,PTPN22
GO:BP	response to molecule of bacterial origin	GO:0002237	0.0244239	CCL5,LDOC1,KLRK1,CCL2,NR1H4,B2M,HPGD,FOS,CARD8,FAM49B,FGFR2,PDCD4,APOB,VIM,CD96,MRC1,PTPN22,F2R,GCH1,ZC3H12A
GO:BP	platelet aggregation	GO:0070527	0.0245468	FN1,MYL12A,FGG,STXBP3,ILK,FGB,CLIC1,F11R
GO:BP	regulation of chemotaxis	GO:0050920	0.0245598	CCL5,LGMN,KLRK1,HRG,CCL2,RARRES2,C1QBP,MPP1,CXCR4,CSF1R,FAM49B,KDR,RAC2
GO:BP	establishment or maintenance of cell polarity	GO:0007163	0.0246822	GOLPH3,RHOB,ILK,ARF4,CRK,FAM49B,SPINT2,LLGL2,RAC2,RND3,SFRP5,NCKAP1L,ARPC5,RAB10,CTNNA1,CDH5,RHOBTB3
GO:BP	regulation of response to biotic stimulus	GO:0002831	0.0248832	CCL5,A2M,KLRK1,HRG,STAT1,C1QBP,SERPING1,CRK,CARD8,ARRB2,IRF1,CD96,FGL2,VSIG4,BIRC3,PTPN22,RNF125,ZC3H12A,TSPAN6,CD160,CADM1,TXK
GO:BP	humoral immune response mediated by circulating immunoglobulin	GO:0002455	0.0250269	C9,C1S,C1QBP,SERPING1,PTPRC,C7,C4BPA,C1QA,C6,C1QC
GO:BP	circulatory system process	GO:0003013	0.0250292	SERPINF2,FGG,EXT1,STAT1,KNG1,SERPING1,ATP1A1,FGB,CXCR4,DDAH1,AGT,GCLM,ANPEP,RGS4,ATP6AP2,EHD3,OCLN,PPCS,MKKS,CAV1,SLC1A1,HMOX1,F2R,GCH1,ZC3H12A,EPAS1,CDH5,RGS2,FLI1,EMP2,NAV2
GO:BP	morphogenesis of an epithelium	GO:0002009	0.0251354	CA2,MTHFD1,CTSH,SDC4,LGR4,EXT1,STAT1,RHOB,ILK,CXCR4,CSF1R,FOXA1,FGFR2,ARHGAP12,CD44,AGT,KDR,AJUBA,SPINT2,PHLDB2,COL4A1,MKKS,PLXND1,RAB10,TGM2
GO:BP	smooth muscle cell proliferation	GO:0048659	0.0251444	CCL5,SERPINF2,STAT1,ERN1,HPGD,JUN,PPARGC1A,FGFR2,AGT,PDCD4
GO:BP	regulation of phosphorylation	GO:0042325	0.0254634	RGN,CCL5,FGFR4,FN1,SDC4,TNKS1BP1,HRG,RARRES2,RAP1A,EGR1,ILK,CD3E,SDCBP,ERN1,HCLS1,CSF1R,FOXA2,VTN,PLAUR,TSPYL2,PTPRC,JUN,FGFR2,CD44,AGT,CCNY,F2,TERF2IP,KDR,AJUBA,PDCD4,ARRB2,SQSTM1,OCLN,NCKAP1L,HHEX,CAV1,GRB10,CLDN3,SLC1A1,EEF1A1,PTPN22
GO:BP	regulation of leukocyte chemotaxis	GO:0002688	0.0260154	CCL5,LGMN,KLRK1,CCL2,RARRES2,C1QBP,MPP1
GO:BP	antigen processing and presentation of exogenous peptide antigen	GO:0002478	0.0274971	LGMN,FCER1G,HLA-DPA1,CTSS,B2M,HLA-DMA
GO:BP	regulation of hemopoiesis	GO:1903706	0.0275551	TMEM176B,STAT1,B2M,ANXA1,NDFIP1,HCLS1,TMEM176A,FOS,PTPRC,CD2,IL7R,EVI2B,IRF1,C1QC,ETS1,FGL2,NCKAP1L,GPR171,RUNX3,ZC3H12A,NOTCH2,JAG1,NFKBIZ
GO:BP	leukocyte proliferation	GO:0070661	0.0287809	CCL5,LGALS3,SDC4,HLA-DPA1,ANXA1,CD3E,NDFIP1,CSF1R,PTPRC,IL7R,GPAM,IRF1,RAC2,NCKAP1L,HHEX,VSIG4,TNFRSF21,PTPN22
GO:BP	regulation of substrate adhesion-dependent cell spreading	GO:1900024	0.0292716	FGG,ILK,C1QBP,ACTN4,FGB,CRK
GO:BP	lymphocyte activation involved in immune response	GO:0002285	0.0300199	LGALS3,FCER1G,ANXA1,NDFIP1,PTPRC,ITGAL,FGL2,NCKAP1L,RAB27A,ZC3H12A,DOCK10,NOTCH2,IL27RA,CD160,NFKBIZ,CORO1A
GO:BP	regulation of granulocyte chemotaxis	GO:0071622	0.0304724	CCL5,RARRES2,C1QBP,MPP1,CSF1R,RAC2,NCKAP1L
GO:BP	positive regulation of phosphorylation	GO:0042327	0.0306294	CCL5,FGFR4,SDC4,TNKS1BP1,RARRES2,RAP1A,EGR1,ILK,CD3E,SDCBP,ERN1,HCLS1,CSF1R,VTN,PLAUR,PTPRC,FGFR2,CD44,AGT,CCNY,F2,TERF2IP,KDR,AJUBA,ARRB2,SQSTM1,NCKAP1L,CAV1,GRB10,CLDN3,SLC1A1
GO:BP	cellular extravasation	GO:0045123	0.0309303	CCL2,EXT1,GOLPH3,CRK,ITGAL,F11R,PDGFD,IL27RA,LYVE1
GO:BP	kidney development	GO:0001822	0.0312564	RGN,NID1,CTSH,SERPINF1,SDC4,LGR4,EXT1,EGR1,STAT1,ILK
GO:BP	negative regulation of cell motility	GO:2000146	0.0332957	RGN,SERPINF1,KLRK1,HRG,CCL2,RHOB,CRK,SPINT2,WAS,PHLDB2,CLDN3,HMOX1,MARVELD3,IL27RA,CTNNA1,ARHGDIB,JAG1,C5,HYAL2
GO:BP	tissue remodeling	GO:0048771	0.0336019	CST3,SPP2,SPP1,HRG,LGR4,EXT1,CSF1R,AGT,CAV1,F2R,NOTCH2,EPAS1,FLT4,JAG1
GO:BP	negative regulation of response to biotic stimulus	GO:0002832	0.0337154	A2M,C1QBP,SERPING1,CRK,CARD8,ARRB2,CD96,FGL2,VSIG4,RNF125,TSPAN6
GO:BP	myeloid leukocyte activation	GO:0002274	0.0338624	CCL5,FN1,FCER1G,STXBP3,PTPRC,JUN,CD2,C1QA,RAC2,IL1RL1,VSIG4,HMOX1,ZC3H12A,ANXA3,NOTCH2,HYAL2,CD84
GO:BP	regulation of phosphate metabolic process	GO:0019220	0.0349142	RGN,CCL5,FGFR4,FN1,LGALS3,SDC4,TNKS1BP1,HRG,RARRES2,NR1H4,RAP1A,EGR1,ILK,CD3E,SDCBP,ERN1,HCLS1,CSF1R,FOXA2,VTN,PLAUR,TSPYL2,PTPRC,JUN,PPARGC1A,FGFR2,CD44,AGT,CCNY,F2,TERF2IP,KDR,AJUBA,PDCD4,ARRB2,SQSTM1,OCLN,NCKAP1L,HHEX,CAV1,GRB10,CLDN3,SLC1A1,EEF1A1,PTPN22
GO:BP	neutrophil migration	GO:1990266	0.0355139	CCL5,SLC37A4,LGALS3,FCER1G,CCL2,C1QBP,MPP1
GO:BP	negative regulation of nitrogen compound metabolic process	GO:0051172	0.0361006	RGN,SERPINA11,CST3,SPP2,SERPINF2,SNX3,A2M,TMED10,SERPINF1,LGALS3,HNRNPK,DCPS,TMEM59,RBBP7,SERPINA5,SRSF7,HRG,LGR4,HSBP1,NR1H4,EGR1,STAT1,KNG1,C1QBP,SERPINC1,SDCBP,PAIP1,SERPING1,SMYD2,NDFIP1,HCLS1,SERPIND1,GZMA,VTN,PLAUR,PTPRC,AZIN1,JUN,FOXA1,PTPN3,CARD8,FGFR2,CD44,AHSG,AGT,F2,TERF2IP,CP,AJUBA,SPINT2,PDCD4,DHCR24,ITIH2,ARRB2,IRF1
GO:BP	regulation of phosphorus metabolic process	GO:0051174	0.0362041	RGN,CCL5,FGFR4,FN1,LGALS3,SDC4,TNKS1BP1,HRG,RARRES2,NR1H4,RAP1A,EGR1,ILK,CD3E,SDCBP,ERN1,HCLS1,CSF1R,FOXA2,VTN,PLAUR,TSPYL2,PTPRC,JUN,PPARGC1A,FGFR2,CD44,AGT,CCNY,F2,TERF2IP,KDR,AJUBA,PDCD4,ARRB2,SQSTM1,OCLN,NCKAP1L,HHEX,CAV1,GRB10,CLDN3,SLC1A1,EEF1A1,PTPN22
GO:BP	cellular response to hormone stimulus	GO:0032870	0.0366601	CA2,CTSH,IGFBP7,SERPINF1,FKBP4,LGR4,RARRES2,NR1H4,CTSS,STAT1,ANXA1,ATP1A1,RAN,FGB,CRK,FOS,FOXA1,AHSG,AGT,GCLM,APOB,MKKS,CAV1,GRB10,RAB10,PRKCB
GO:BP	carboxylic acid biosynthetic process	GO:0046394	0.0380707	BAAT,RGN,HOGA1,MTHFD1,FGFR4,APOA5,CYP8B1,ACSS1,NR1H4,ANXA1
GO:BP	renal system development	GO:0072001	0.0402007	RGN,NID1,CTSH,SERPINF1,SDC4,LGR4,EXT1,EGR1,STAT1,ILK
GO:BP	organic acid biosynthetic process	GO:0016053	0.0402665	BAAT,RGN,HOGA1,MTHFD1,FGFR4,APOA5,CYP8B1,ACSS1,NR1H4,ANXA1
GO:BP	metal ion homeostasis	GO:0055065	0.0403549	RGN,CCL5,SLC37A4,EXT1,B2M,KNG1,ANXA6,HERPUD1,NDFIP1,ATP1A1,CXCR4,LCK,PTPRC,AGT,F2,KDR,CP,LPAR6,ATP6V1A,SLC11A2,CAV1,SLC1A1,HMOX1,F2R,PRKCB,TGM2,AFG3L2,SCGN,GPR65,EPAS1,CDH5
GO:BP	cellular cation homeostasis	GO:0030003	0.0415766	RGN,CCL5,SLC37A4,CA2,KNG1,ANXA6,HERPUD1,NDFIP1,ATP1A1,CXCR4,LCK,PTPRC,RAB20,AGT,F2,CP,LPAR6,ATP6AP2,ATP6V1A,SLC11A2,CAV1,SLC1A1,HMOX1,F2R,PRKCB,TGM2,AFG3L2,SCGN,GPR65
GO:BP	negative regulation of natural killer cell chemotaxis	GO:2000502	0.0431287	KLRK1,CCL2
GO:BP	nitric oxide biosynthetic process	GO:0006809	0.0439652	RGN,KLRK1,SPR,DDAH1,AGT,CAV1,GCH1,ZC3H12A,DDAH2
GO:BP	embryo implantation	GO:0007566	0.0440961	IGFBP7,FKBP4,VMP1,SPP1,C1QBP
GO:BP	negative regulation of intracellular signal transduction	GO:1902532	0.0444464	NR1H4,STAT1,C1QBP,HERPUD1,PLAUR,PTPRC,CARD8,FAM49B,ARHGAP12,CD44,AGT,PPP2CB,AJUBA,PDCD4,ARRB2,SFRP5,CAV1,TLE1,PTPN22,RASA2,RNF125,ZC3H12A,MARVELD3,ARHGAP25,RGS2,TSPAN6,HYAL2
GO:BP	regulation of nitrogen compound metabolic process	GO:0051171	0.0454433	RGN,CCL5,SERPINA11,CST3,ARRDC3,SPP2,SERPINF2,CLDN4,SNX3,LGMN,CTSH,A2M,FGFR4,ANXA4,CHCHD2,TMED10,SERPINF1,FN1,KLRK1,SMARCD2,MBNL1,LGALS3,SDC4,HNRNPK,TNKS1BP1,DCPS,TMEM59,MORF4L2,RBBP7,SERPINA5,IRF6,SRSF7,SPP1,HRG,MTCH1,TRIM14,LGR4,PLAC8,HSBP1,RARRES2,NR1H4,RAP1A,EGR1,STAT1,KNG1,ILK,C1QBP,CD3E,SERPINC1,HERPUD1,ACTN4,SDCBP,MBNL3,PAIP1,SERPING1,SMYD2,NDFIP1,PACSIN3,ERN1,HCLS1,ARF4,CRK,JUNB,SERPIND1,C…
GO:BP	T cell mediated immunity	GO:0002456	0.0468848	CTSH,B2M,PTPRC,FAM49B,IL7R,CD8A,WAS,NCKAP1L,RAB27A,JAG1,EMP2
GO:BP	cellular catabolic process	GO:0044248	0.0470528	RGN,CST3,PON2,TPI1,HOGA1,LGMN,GPX3,CTSH,ACAA2,HADHB,COMT,APOA5,DPYS,DCPS,TMEM59,HADHA,VMP1,PIPOX,LAMP2,TRIM14,ACADSB,CTSO,MGAT1,CTSS,HERPUD1,SDCBP,PAIP1,HNMT,PON3,BCHE,NDFIP1,PACSIN3,ERN1,ALDH8A1,EHHADH,GZMA,PON1,NDFIP2,MCCC1,PTPN3,RNF5,ABCD3,DDAH1,PPP2CB,FBXO9,KDR,ANPEP,ARRB2,APOB,VDAC1,CAPNS1,ATP6V1A,VIM,TAB3,RNF19A,SQSTM1,RRAGA,PDE7A,CAV1,SCARB2,EEF1A1,PTPN22,HMOX1
GO:BP	blood vessel remodeling	GO:0001974	0.0472634	CST3,HRG,EXT1,AGT,EPAS1,FLT4,JAG1
GO:BP	negative regulation of cellular component movement	GO:0051271	0.0491284	RGN,SERPINF1,KLRK1,HRG,CCL2,RHOB,CRK,SPINT2,WAS,PHLDB2,CLDN3,HMOX1,MARVELD3,IL27RA,CTNNA1,ARHGDIB,JAG1,C5,HYAL2
GO:BP	positive regulation of transmembrane transport	GO:0034764	0.0493399	RGN,CA2,ACSL5,VMP1,CCL2,CTSS,GLRX,ACTN4,AZIN1,AGT,F2,EHD3,OCLN
GO:CC	extracellular vesicle	GO:1903561	8.84984e-51	ALB,PBLD,CST3,GSTK1,TPI1,SERPINF2,SNX3,PPA1,C9,CA2,RAB17,MTHFD1,NID1,LGMN,JCHAIN,AHCY,GPX3,CTSH,PROZ,A2M,COMT,ANXA4,C11ORF54,IGFBP7,SERPINF1,FN1,DPYS,LGALS3,SDC4,HNRNPK,TMEM59,FKBP4,MYL12B,COL6A2,SERPINA5,MAN1C1,IRF6,SRSF7,SPP1,MYL12A,LAMP2,HRG,F9,MGAT1,FGG,A1BG,RAP1A,AOX1,B2M,FAM3C,KNG1,STXBP3,RHOB,GLRX,SYNGR2,HEBP1,ANXA1,ANXA5,GNG5,ANXA6,LAMB1,CRYL1,SERPINC1,ACTN4,SDCBP,SERPING1,HNMT,PON3,TAX1B…
GO:CC	extracellular membrane-bounded organelle	GO:0065010	9.44111e-51	ALB,PBLD,CST3,GSTK1,TPI1,SERPINF2,SNX3,PPA1,C9,CA2,RAB17,MTHFD1,NID1,LGMN,JCHAIN,AHCY,GPX3,CTSH,PROZ,A2M,COMT,ANXA4,C11ORF54,IGFBP7,SERPINF1,FN1,DPYS,LGALS3,SDC4,HNRNPK,TMEM59,FKBP4,MYL12B,COL6A2,SERPINA5,MAN1C1,IRF6,SRSF7,SPP1,MYL12A,LAMP2,HRG,F9,MGAT1,FGG,A1BG,RAP1A,AOX1,B2M,FAM3C,KNG1,STXBP3,RHOB,GLRX,SYNGR2,HEBP1,ANXA1,ANXA5,GNG5,ANXA6,LAMB1,CRYL1,SERPINC1,ACTN4,SDCBP,SERPING1,HNMT,PON3,TAX1B…
GO:CC	extracellular organelle	GO:0043230	9.44111e-51	ALB,PBLD,CST3,GSTK1,TPI1,SERPINF2,SNX3,PPA1,C9,CA2,RAB17,MTHFD1,NID1,LGMN,JCHAIN,AHCY,GPX3,CTSH,PROZ,A2M,COMT,ANXA4,C11ORF54,IGFBP7,SERPINF1,FN1,DPYS,LGALS3,SDC4,HNRNPK,TMEM59,FKBP4,MYL12B,COL6A2,SERPINA5,MAN1C1,IRF6,SRSF7,SPP1,MYL12A,LAMP2,HRG,F9,MGAT1,FGG,A1BG,RAP1A,AOX1,B2M,FAM3C,KNG1,STXBP3,RHOB,GLRX,SYNGR2,HEBP1,ANXA1,ANXA5,GNG5,ANXA6,LAMB1,CRYL1,SERPINC1,ACTN4,SDCBP,SERPING1,HNMT,PON3,TAX1B…
GO:CC	extracellular exosome	GO:0070062	1.20713e-50	ALB,PBLD,CST3,GSTK1,TPI1,SERPINF2,SNX3,PPA1,C9,CA2,RAB17,MTHFD1,NID1,LGMN,JCHAIN,AHCY,GPX3,CTSH,PROZ,A2M,COMT,ANXA4,C11ORF54,IGFBP7,SERPINF1,FN1,DPYS,LGALS3,SDC4,HNRNPK,TMEM59,FKBP4,MYL12B,COL6A2,SERPINA5,MAN1C1,IRF6,SRSF7,SPP1,MYL12A,LAMP2,HRG,F9,MGAT1,FGG,A1BG,RAP1A,AOX1,B2M,FAM3C,KNG1,STXBP3,RHOB,GLRX,SYNGR2,HEBP1,ANXA1,ANXA5,GNG5,ANXA6,LAMB1,CRYL1,SERPINC1,ACTN4,SDCBP,SERPING1,HNMT,PON3,TAX1B…
GO:CC	vesicle	GO:0031982	3.97808e-47	ALB,PBLD,CST3,GSTK1,ARRDC3,TPI1,SPP2,SERPINF2,SNX3,WDR72,PPA1,C9,CA2,RAB17,MTHFD1,NID1,LGMN,JCHAIN,AHCY,GPX3,CTSH,PROZ,A2M,FGFR4,COMT,ANXA4,TMED10,C11ORF54,APOA5,IGFBP7,SERPINF1,FN1,DPYS,LGALS3,MPEG1,SDC4,HNRNPK,FCER1G,TMEM59,FKBP4,MYL12B,COL6A2,SERPINA5,MAN1C1,IRF6,SRSF7,SPP1,PLPP2,MYL12A,LAMP2,HRG,F9,HLA-DPA1,TRIM14,MGAT1,PLAC8,FGG,RARRES2,A1BG,GOLPH3,RAP1A,AOX1,CTSS,B2M,FAM3C,KNG1,STXBP3,RHOB,…
GO:CC	extracellular region	GO:0005576	5.47026e-40	LEAP2,LECT2,CCL5,ALB,PBLD,SERPINA11,CST3,GSTK1,PON2,TPI1,SPP2,SERPINF2,SNX3,PPA1,HABP2,C9,CA2,RAB17,MTHFD1,NID1,LGMN,JCHAIN,AHCY,GPX3,CTSH,PROZ,A2M,FGFR4,COMT,ANXA4,C11ORF54,ASGR1,APOA5,IGFBP7,SERPINF1,FN1,DPYS,LGALS3,MPEG1,SDC4,HNRNPK,TMEM59,FKBP4,MYL12B,COL6A2,SERPINA5,C1S,MAN1C1,IRF6,SRSF7,EMC10,SPP1,MYL12A,LAMP2,HRG,F9,CCL2,CTSO,MGAT1,PLAC8,FGG,RARRES2,A1BG,RAP1A,AOX1,CTSS,B2M,FAM3C,KNG1,STXB…
GO:CC	extracellular space	GO:0005615	2.18671e-39	LECT2,CCL5,ALB,PBLD,SERPINA11,CST3,GSTK1,TPI1,SERPINF2,SNX3,PPA1,HABP2,C9,CA2,RAB17,MTHFD1,NID1,LGMN,JCHAIN,AHCY,GPX3,CTSH,PROZ,A2M,COMT,ANXA4,C11ORF54,APOA5,IGFBP7,SERPINF1,FN1,DPYS,LGALS3,SDC4,HNRNPK,TMEM59,FKBP4,MYL12B,COL6A2,SERPINA5,C1S,MAN1C1,IRF6,SRSF7,SPP1,MYL12A,LAMP2,HRG,F9,CCL2,CTSO,MGAT1,FGG,RARRES2,A1BG,RAP1A,AOX1,CTSS,B2M,FAM3C,KNG1,STXBP3,RHOB,GLRX,SYNGR2,HEBP1,ANXA1,C1QBP,ANXA5,GN…
GO:CC	cytoplasm	GO:0005737	3.14183e-25	LECT2,BAAT,RGN,ALB,PBLD,CST3,GSTK1,PON2,ARRDC3,TPI1,SPP2,SERPINF2,SNX3,WDR72,PPA1,HOGA1,CA2,RAB17,MTHFD1,LGMN,AHCY,CTSH,ACAA2,HADHB,PROZ,A2M,FGFR4,COMT,ANXA4,CHCHD2,GJB1,TMED10,APOA5,IGFBP7,SERPINF1,FN1,DPYS,MBNL1,SHISA5,LGALS3,MPEG1,ACSL5,SDC4,HNRNPK,TNKS1BP1,FCER1G,DCPS,TMEM59,ALDH1B1,FKBP4,MYL12B,COL6A2,RBBP7,HADHA,SERPINA5,VMP1,CYP8B1,MAN1C1,IRF6,SRSF7,EMC10,SPP1,PLPP2,PIPOX,MYL12A,LAMP2,HRG,…
GO:CC	cell periphery	GO:0071944	4.47296e-25	TM4SF1,CST3,PON2,ARRDC3,SPP2,SERPINF2,CLDN4,C9,CA2,RAB17,NID1,CTSH,A2M,FGFR4,COMT,ANXA4,GJB1,TMED10,ASGR1,IGFBP7,SERPINF1,FN1,KLRK1,LGALS3,ACSL5,SDC4,TNKS1BP1,FCER1G,TMEM59,MYL12B,COL6A2,MORF4L2,SERPINA5,VMP1,PLPP2,LAMP2,HRG,F9,HLA-DPA1,LGR4,FGG,RARRES2,A1BG,GOLPH3,GRAMD1C,RAP1A,CTSS,B2M,KNG1,STXBP3,RHOB,ILK,ANXA1,C1QBP,CD3E,MPP1,ANXA5,GNG5,ANXA6,LAMB1,SERPINC1,ACTN4,SDCBP,SERPING1,KIAA0319L,SLC4…
GO:CC	cytoplasmic vesicle	GO:0031410	4.47728e-23	ALB,CST3,ARRDC3,SPP2,SERPINF2,SNX3,WDR72,RAB17,LGMN,AHCY,CTSH,A2M,FGFR4,ANXA4,TMED10,APOA5,SERPINF1,FN1,LGALS3,MPEG1,FCER1G,TMEM59,SERPINA5,PLPP2,LAMP2,HRG,HLA-DPA1,TRIM14,PLAC8,FGG,RARRES2,A1BG,GOLPH3,RAP1A,CTSS,B2M,FAM3C,KNG1,STXBP3,RHOB,SYNGR2,ANXA1,ANXA6,ARHGAP30,ACTN4,SDCBP,SERPING1,KIAA0319L,NDFIP1,ATP1A1,PACSIN3,RAN,FGB,LRPAP1,CXCR4,PRDX4,HLA-DMA,TMED9,MAL2,IL2RB,PLAUR,NDFIP2,BIN2,KIFC3,PT…
GO:CC	intracellular vesicle	GO:0097708	4.84595e-23	ALB,CST3,ARRDC3,SPP2,SERPINF2,SNX3,WDR72,RAB17,LGMN,AHCY,CTSH,A2M,FGFR4,ANXA4,TMED10,APOA5,SERPINF1,FN1,LGALS3,MPEG1,FCER1G,TMEM59,SERPINA5,PLPP2,LAMP2,HRG,HLA-DPA1,TRIM14,PLAC8,FGG,RARRES2,A1BG,GOLPH3,RAP1A,CTSS,B2M,FAM3C,KNG1,STXBP3,RHOB,SYNGR2,ANXA1,ANXA6,ARHGAP30,ACTN4,SDCBP,SERPING1,KIAA0319L,NDFIP1,ATP1A1,PACSIN3,RAN,FGB,LRPAP1,CXCR4,PRDX4,HLA-DMA,TMED9,MAL2,IL2RB,PLAUR,NDFIP2,BIN2,KIFC3,PT…
GO:CC	blood microparticle	GO:0072562	2.25687e-21	ALB,SERPINF2,C9,JCHAIN,A2M,FN1,C1S,HRG,FGG,A1BG,KNG1,ANXA5,SERPINC1,SDCBP,SERPING1,BCHE,FGB,VTN,PON1,AHSG,AGT,F2,C4BPA,GC,CP,ITIH2,C1QC,CLIC1
GO:CC	endomembrane system	GO:0012505	1.42483e-20	ALB,CST3,ARRDC3,SPP2,SERPINF2,SNX3,WDR72,RAB17,LGMN,CTSH,HADHB,PROZ,A2M,FGFR4,ANXA4,GJB1,TMED10,APOA5,IGFBP7,FN1,SHISA5,LGALS3,ACSL5,SDC4,FCER1G,TMEM59,COL6A2,SERPINA5,VMP1,CYP8B1,MAN1C1,EMC10,SPP1,PLPP2,LAMP2,HRG,F9,HLA-DPA1,TMEM176B,MGAT1,PLAC8,FGG,HOOK2,RARRES2,EXT1,A1BG,GOLPH3,GRAMD1C,RAP1A,CTSS,REEP5,B2M,FAM3C,KNG1,STXBP3,RHOB,SYNGR2,ANXA1,CD3E,ANXA6,LAMB1,SERPINC1,HERPUD1,ACTN4,SDCBP,SERPIN…
GO:CC	collagen-containing extracellular matrix	GO:0062023	3.82649e-20	SPP2,SERPINF2,NID1,CTSH,A2M,ANXA4,IGFBP7,SERPINF1,FN1,LGALS3,COL6A2,SERPINA5,HRG,F9,FGG,RARRES2,A1BG,CTSS,KNG1,ANXA1,ANXA5,ANXA6,LAMB1,SERPINC1,SERPING1,FGL1,FGB,PRG4,VTN,MGP,SPARC,FGFR2,AHSG,AGT,F2,TGFBI,ITIH2,C1QA,CLEC14A,C1QC,COL4A1,FGL2
GO:CC	plasma membrane	GO:0005886	1.45322e-18	TM4SF1,CST3,PON2,ARRDC3,CLDN4,C9,CA2,RAB17,NID1,FGFR4,COMT,ANXA4,GJB1,TMED10,ASGR1,FN1,KLRK1,LGALS3,ACSL5,SDC4,TNKS1BP1,FCER1G,TMEM59,COL6A2,MORF4L2,SERPINA5,VMP1,PLPP2,LAMP2,HRG,F9,HLA-DPA1,LGR4,FGG,GOLPH3,GRAMD1C,RAP1A,B2M,KNG1,STXBP3,RHOB,ILK,ANXA1,C1QBP,CD3E,MPP1,ANXA5,GNG5,SERPINC1,ACTN4,SDCBP,KIAA0319L,SLC44A3,BCHE,TAX1BP3,ATP1A1,PACSIN3,RGS1,FGB,HPGD,LRPAP1,CXCR4,HCLS1,SLC43A1,HLA-DMA,ARF4…
GO:CC	secretory granule	GO:0030141	3.57328e-17	ALB,CST3,SPP2,SERPINF2,CTSH,A2M,TMED10,FN1,LGALS3,FCER1G,SERPINA5,LAMP2,HRG,PLAC8,FGG,RARRES2,A1BG,RAP1A,CTSS,B2M,FAM3C,KNG1,STXBP3,ACTN4,SDCBP,SERPING1,FGB,PRDX4,PLAUR,BIN2,PTPRC,SPARC,FAM49B,CPE,ITGAL,CD44,AHSG,ANPEP,MGST1,ATP6AP2,CCT8,ATP6V1A,GLIPR1,FGL2,NCKAP1L,FUCA2,CAV1,ARPC5,EEF1A1,RAB10,STK10,B4GALT1,CD63,RAB4A,PGRMC1,RAB27A,KCNAB2,ANXA3,CTSW,CTNNA1,VEZT,PSAP,CCT2,ITGAX,ATP11A
GO:CC	membrane	GO:0016020	4.87312e-16	TM4SF1,CST3,GSTK1,PON2,ARRDC3,CLDN4,SNX3,SLC37A4,C9,HOGA1,CA2,RAB17,MTHFD1,NID1,HADHB,FGFR4,COMT,ANXA4,GJB1,TMED10,ASGR1,FN1,KLRK1,SHISA5,LGALS3,MPEG1,ACSL5,SDC4,HNRNPK,TNKS1BP1,FCER1G,TMEM59,COL6A2,MORF4L2,HADHA,SERPINA5,VMP1,CYP8B1,MAN1C1,EMC10,PLPP2,LAMP2,HRG,F9,HLA-DPA1,MTCH1,TRIM14,TMEM176B,LGR4,MGAT1,PMPCB,FGG,HOOK2,EXT1,GOLPH3,GRAMD1C,RAP1A,REEP5,B2M,KNG1,STXBP3,RHOB,SYNGR2,ILK,ANXA1,C1QBP…
GO:CC	extracellular matrix	GO:0031012	1.73659e-15	SPP2,SERPINF2,NID1,CTSH,A2M,ANXA4,IGFBP7,SERPINF1,FN1,LGALS3,COL6A2,SERPINA5,HRG,F9,FGG,RARRES2,A1BG,CTSS,KNG1,ANXA1,ANXA5,ANXA6,LAMB1,SERPINC1,SERPING1,FGL1,FGB,PRG4,VTN,MGP,SPARC,FGFR2,AHSG,AGT,F2,TGFBI,ITIH2,C1QA,CLEC14A,C1QC,COL4A1,FGL2
GO:CC	external encapsulating structure	GO:0030312	1.85293e-15	SPP2,SERPINF2,NID1,CTSH,A2M,ANXA4,IGFBP7,SERPINF1,FN1,LGALS3,COL6A2,SERPINA5,HRG,F9,FGG,RARRES2,A1BG,CTSS,KNG1,ANXA1,ANXA5,ANXA6,LAMB1,SERPINC1,SERPING1,FGL1,FGB,PRG4,VTN,MGP,SPARC,FGFR2,AHSG,AGT,F2,TGFBI,ITIH2,C1QA,CLEC14A,C1QC,COL4A1,FGL2
GO:CC	endoplasmic reticulum lumen	GO:0005788	2.05352e-15	ALB,CST3,SPP2,PROZ,APOA5,IGFBP7,FN1,SHISA5,COL6A2,SPP1,F9,FGG,B2M,KNG1,LAMB1,SERPINC1,SERPING1,BCHE,ARSD,LRPAP1,SERPIND1,PLAUR,H6PD,AHSG,F2,CP,ITIH2,APOB,PRSS23,COL4A1,FUCA2,PROC,MGAT4A,MBTPS1,PDGFD
GO:CC	secretory vesicle	GO:0099503	4.5844e-15	ALB,CST3,SPP2,SERPINF2,CTSH,A2M,TMED10,FN1,LGALS3,FCER1G,SERPINA5,LAMP2,HRG,PLAC8,FGG,RARRES2,A1BG,RAP1A,CTSS,B2M,FAM3C,KNG1,STXBP3,SYNGR2,ACTN4,SDCBP,SERPING1,FGB,PRDX4,TMED9,MAL2,PLAUR,BIN2,PTPRC,SPARC,FAM49B,CPE,ITGAL,CD44,AHSG,ANPEP,MGST1,ATP6AP2,CCT8,ATP6V1A,GLIPR1,FGL2,NCKAP1L,FUCA2,CAV1,ARPC5,EEF1A1,RAB10,STK10,B4GALT1,CD63,RAB4A,PGRMC1,RAB27A,KCNAB2,ANXA3,CTSW,CTNNA1,VEZT,PSAP,CCT2,ITGAX,…
GO:CC	endoplasmic reticulum	GO:0005783	3.49668e-14	ALB,CST3,SPP2,HADHB,PROZ,FGFR4,GJB1,TMED10,APOA5,IGFBP7,FN1,SHISA5,ACSL5,COL6A2,VMP1,CYP8B1,MAN1C1,EMC10,SPP1,PLPP2,F9,HLA-DPA1,FGG,EXT1,GRAMD1C,REEP5,B2M,KNG1,CD3E,LAMB1,SERPINC1,HERPUD1,SDCBP,SERPING1,BCHE,NDFIP1,ATP1A1,EMC7,EMC4,FGB,ERN1,ARSD,LRPAP1,PRDX4,TMED9,SERPIND1,VTN,PLAUR,NDFIP2,H6PD,FOS,PLIN2,RNF5,AHSG,HACD2,TMEM97,F2,KDR,CP,DHCR24,ITIH2,MGST1,APOB,PRSS23,ATP6AP2,RAC2,TAP1,HS1BP3,ASGR…
GO:CC	platelet alpha granule	GO:0031091	7.04165e-13	ALB,SERPINF2,A2M,FN1,SERPINA5,HRG,FGG,A1BG,KNG1,STXBP3,ACTN4,SERPING1,FGB,SPARC,FAM49B,AHSG
GO:CC	platelet alpha granule lumen	GO:0031093	3.04785e-12	ALB,SERPINF2,A2M,FN1,HRG,FGG,A1BG,KNG1,ACTN4,SERPING1,FGB,SPARC,FAM49B,AHSG
GO:CC	bounding membrane of organelle	GO:0098588	1.79385e-10	SNX3,RAB17,HADHB,TMED10,LGALS3,ACSL5,FCER1G,TMEM59,SERPINA5,VMP1,MAN1C1,PLPP2,LAMP2,HLA-DPA1,MTCH1,TRIM14,MGAT1,EXT1,GOLPH3,RAP1A,B2M,RHOB,SYNGR2,ANXA1,ANXA6,KIAA0319L,NDFIP1,HLA-DMA,TMED9,MAL2,PLAUR,NDFIP2,PTPRC,RAB20,SPARC,IL7R,CPE,ITGAL,CD44,ABCD3,CD163,TMEM97,GPAM,CP,ANPEP,DHCR24,MGST1,APOB,VDAC1,ATP6AP2,RAC2,RND3,TAP1,ATP6V1A,LMBRD1,AHNAK,TAB3,EHD3,MRC1,OCLN,GLIPR1,RRAGA,NCKAP1L,SLC11A2,AKAP…
GO:CC	vesicle lumen	GO:0031983	2.59744e-10	ALB,SPP2,SERPINF2,CTSH,A2M,FN1,HRG,PLAC8,FGG,RARRES2,A1BG,B2M,FAM3C,KNG1,ACTN4,SDCBP,SERPING1,FGB,PRDX4,BIN2,SPARC,FAM49B,AHSG,APOB,CCT8,FUCA2,ARPC5,EEF1A1
GO:CC	secretory granule lumen	GO:0034774	2.74972e-10	ALB,SPP2,SERPINF2,CTSH,A2M,FN1,HRG,PLAC8,FGG,RARRES2,A1BG,B2M,FAM3C,KNG1,ACTN4,SDCBP,SERPING1,FGB,PRDX4,BIN2,SPARC,FAM49B,AHSG
GO:CC	cytoplasmic vesicle lumen	GO:0060205	3.33827e-10	ALB,SPP2,SERPINF2,CTSH,A2M,FN1,HRG,PLAC8,FGG,RARRES2,A1BG,B2M,FAM3C,KNG1,ACTN4,SDCBP,SERPING1,FGB,PRDX4,BIN2,SPARC,FAM49B,AHSG
GO:CC	anchoring junction	GO:0070161	4.65023e-10	CLDN4,FGFR4,GJB1,SDC4,HNRNPK,TNKS1BP1,B2M,RHOB,ILK,ANXA1,CD3E,ANXA5,ANXA6,ACTN4,SDCBP,CLDN10,PLAUR,KIFC3,PTPRC,CD2,CD44,AJUBA,CDC42EP4,WAS,RAC2,RND3,VIM,AHNAK,EHD3,PHLDB2,OCLN,PERP,F11R,PPL,IL1RL1,CAV1,CLDN3,ARPC5,SCARB2,RAB10,TGM2,SKAP1,LPXN,B4GALT1,EIF4G2,MARVELD3,CFL1,CTNNA1,NCKAP1,VEZT,CDH5,JAG1,CADM1,CORO1A
GO:CC	cell surface	GO:0009986	6.20502e-10	SERPINF2,ANXA4,KLRK1,LGALS3,SDC4,FCER1G,SERPINA5,HRG,HLA-DPA1,FGG,B2M,ANXA1,C1QBP,CD3E,ANXA5,FGB,LRPAP1,CXCR4,HLA-DMA,CSF1R,IL2RB,PLAUR,PTPRC,SPARC,CD2,IL7R,FGFR2,CD8A,ITGAL,CD44,CD163,F2,KDR,ANPEP,ATP6AP2,CLEC14A,OIT3,MRC1,HCST,SLC11A2,IL1RL1,SLC1A1,PROM1,F2R,B4GALT1,CD63,AZGP1,NOTCH2,IL27RA,CD48,CD69,CDH5,ITGAX,HYAL2,EMP2,CD84
GO:CC	vesicle membrane	GO:0012506	2.45594e-09	SNX3,RAB17,ANXA4,TMED10,LGALS3,MPEG1,FCER1G,TMEM59,SERPINA5,PLPP2,LAMP2,HLA-DPA1,RAP1A,B2M,RHOB,SYNGR2,ANXA1,ANXA6,NDFIP1,HLA-DMA,MAL2,PLAUR,NDFIP2,KIFC3,PTPRC,RAB20,SPARC,IL7R,CPE,ITGAL,CD44,CD163,ANPEP,WAS,MGST1,APOB,ATP6AP2,RAC2,TAP1,TAB3,EHD3,MRC1,GLIPR1,NCKAP1L,SLC11A2,CAV1,SCARB2,SLC1A1,RAB10,STK10,B4GALT1,CD63,RAB4A,PGRMC1,SCGN,RAB27A,KCNAB2,ANXA3,SEC31A
GO:CC	lysosome	GO:0005764	1.00729e-08	PON2,ARRDC3,LGMN,CTSH,SDC4,TMEM59,LAMP2,HRG,HLA-DPA1,CTSO,PLAC8,CTSS,ANXA6,SDCBP,ARSD,CXCR4,HLA-DMA,TMEM97,GC,CP,ANPEP,MGST1,APOB,ATP6AP2,CCT8,ATP6V1A,LMBRD1,AHNAK,SQSTM1,OCLN,GLIPR1,RRAGA,FUCA2,SLC11A2,SCARB2,EEF1A1,B4GALT1,CD63,RAB27A,CTSW,PSAP,FNBP1,PCYOX1,CCT2,ATP11A,HYAL2
GO:CC	lytic vacuole	GO:0000323	1.00729e-08	PON2,ARRDC3,LGMN,CTSH,SDC4,TMEM59,LAMP2,HRG,HLA-DPA1,CTSO,PLAC8,CTSS,ANXA6,SDCBP,ARSD,CXCR4,HLA-DMA,TMEM97,GC,CP,ANPEP,MGST1,APOB,ATP6AP2,CCT8,ATP6V1A,LMBRD1,AHNAK,SQSTM1,OCLN,GLIPR1,RRAGA,FUCA2,SLC11A2,SCARB2,EEF1A1,B4GALT1,CD63,RAB27A,CTSW,PSAP,FNBP1,PCYOX1,CCT2,ATP11A,HYAL2
GO:CC	endocytic vesicle	GO:0030139	1.01974e-08	SNX3,RAB17,MPEG1,LAMP2,HLA-DPA1,TRIM14,CTSS,B2M,STXBP3,RAB20,SPARC,IL7R,CD163,CDC42EP4,WAS,ARRB2,APOB,RAC2,TAP1,VIM,LMBRD1,EHD3,OCLN,CAV1,SCARB2,FMNL1,RAB10
GO:CC	cytoplasmic vesicle membrane	GO:0030659	1.19752e-08	SNX3,RAB17,TMED10,LGALS3,MPEG1,FCER1G,TMEM59,SERPINA5,PLPP2,LAMP2,HLA-DPA1,RAP1A,B2M,RHOB,SYNGR2,ANXA1,ANXA6,NDFIP1,HLA-DMA,MAL2,PLAUR,NDFIP2,KIFC3,PTPRC,RAB20,SPARC,IL7R,CPE,ITGAL,CD44,CD163,ANPEP,MGST1,APOB,ATP6AP2,RAC2,TAP1,TAB3,EHD3,MRC1,GLIPR1,NCKAP1L,SLC11A2,CAV1,SCARB2,SLC1A1,RAB10,STK10,B4GALT1,CD63,RAB4A,PGRMC1,SCGN,RAB27A,KCNAB2,ANXA3,SEC31A
GO:CC	secretory granule membrane	GO:0030667	2.36252e-08	TMED10,LGALS3,FCER1G,SERPINA5,LAMP2,RAP1A,PLAUR,PTPRC,SPARC,CPE,ITGAL,CD44,ANPEP,MGST1,ATP6AP2,GLIPR1,NCKAP1L,CAV1,RAB10,STK10,B4GALT1,CD63,PGRMC1,RAB27A,KCNAB2,PSAP,ITGAX,ATP11A
GO:CC	organelle membrane	GO:0031090	5.26552e-08	SNX3,RAB17,HADHB,ANXA4,GJB1,TMED10,SHISA5,LGALS3,MPEG1,ACSL5,FCER1G,TMEM59,HADHA,SERPINA5,VMP1,CYP8B1,MAN1C1,EMC10,PLPP2,LAMP2,HLA-DPA1,MTCH1,TRIM14,TMEM176B,MGAT1,PMPCB,EXT1,GOLPH3,GRAMD1C,RAP1A,B2M,RHOB,SYNGR2,ANXA1,ANXA6,HERPUD1,SDCBP,KIAA0319L,MRPL43,NDFIP1,ATP1A1,EMC7,EMC4,ERN1,HLA-DMA,TMED9,MAL2,PLAUR,NDFIP2,KIFC3,PTPRC,RAB20,SPARC,IL7R,CPE,ITGAL,CD44,RNF5,ABCD3,CD163,HACD2,TMEM97,GPAM,CP,A…
GO:CC	fibrinogen complex	GO:0005577	9.16654e-08	SERPINF2,FN1,FGG,FGL1,FGB,FGL2
GO:CC	side of membrane	GO:0098552	1.13213e-07	KLRK1,FCER1G,SERPINA5,HLA-DPA1,FGG,B2M,ANXA1,CD3E,ANXA5,GNG5,RGS1,FGB,CXCR4,LCK,IL2RB,PTPRC,PTPN3,CD2,IL7R,CD8A,CD163,F2,KDR,ANPEP,ATP6AP2,CLEC14A,GNG11,IL1RL1,EEF1A1,PTPN22,B4GALT1,AZGP1,KCNAB2,IL27RA,CD48,CD69,CDH5,RGS2,ITGAX,HYAL2,CD84
GO:CC	cytosol	GO:0005829	1.82467e-07	LECT2,BAAT,RGN,GSTK1,TPI1,SNX3,PPA1,CA2,MTHFD1,AHCY,CTSH,COMT,DPYS,MBNL1,TNKS1BP1,DCPS,ALDH1B1,FKBP4,MYL12B,RBBP7,IRF6,PIPOX,MYL12A,TRIM14,HSBP1,HOOK2,GOLPH3,RAP1A,AOX1,STAT1,B2M,STXBP3,RHOB,GLRX,ILK,IMPA2,ANXA1,C1QBP,ANXA5,BAG1,ARHGAP30,CRYL1,ACTN4,SDCBP,PAIP1,ARHGEF3,HNMT,SMYD2,TAX1BP3,SELENBP1,PACSIN3,RGS1,RAN,GYS2,HPGD,ALDH8A1,PRDX4,HCLS1,EHHADH,ARF4,CRK,LCK,IL2RB,NAA20,FOS,DENND2D,AZIN1,MCCC…
GO:CC	vacuole	GO:0005773	2.00323e-07	PON2,ARRDC3,LGMN,CTSH,SDC4,TMEM59,VMP1,LAMP2,HRG,HLA-DPA1,CTSO,PLAC8,CTSS,ANXA6,SDCBP,ARSD,CXCR4,HLA-DMA,TMEM97,GC,CP,ANPEP,MGST1,APOB,ATP6AP2,CCT8,ATP6V1A,LMBRD1,AHNAK,SQSTM1,OCLN,GLIPR1,RRAGA,FUCA2,SLC11A2,SCARB2,EEF1A1,B4GALT1,CD63,RAB27A,CTSW,PSAP,FNBP1,PCYOX1,CCT2,ATP11A,HYAL2
GO:CC	focal adhesion	GO:0005925	3.55866e-07	SDC4,HNRNPK,B2M,RHOB,ILK,ANXA1,ANXA5,ANXA6,ACTN4,SDCBP,PLAUR,PTPRC,CD44,AJUBA,RAC2,RND3,VIM,AHNAK,EHD3,PHLDB2,IL1RL1,CAV1,ARPC5,SCARB2,RAB10,TGM2,LPXN,CFL1,CTNNA1,NCKAP1
GO:CC	cell junction	GO:0030054	3.95234e-07	CLDN4,FGFR4,GJB1,SDC4,HNRNPK,TNKS1BP1,IRF6,EXT1,RAP1A,B2M,STXBP3,RHOB,SYNGR2,ILK,ANXA1,C1QBP,CD3E,ANXA5,ANXA6,ACTN4,SDCBP,NDFIP1,ATP1A1,FGB,CXCR4,ARF4,TMED9,CLDN10,MAL2,FOXA2,PLAUR,BIN2,KIFC3,PTPRC,CD2,FGFR2,CD44,KDR,AJUBA,CDC42EP4,C1QA,WAS,ARRB2,ATP6AP2,RAC2,RND3,VIM,AHNAK,RNF19A,C1QC,EHD3,PHLDB2,OCLN,PERP,F11R,PPL,IL1RL1,CAV1,CLDN3,ARPC5,SCARB2,SLC1A1,F2R,RAB10,PRKCB,TGM2,SKAP1,LPXN,B4GALT1,RAB…
GO:CC	cell-substrate junction	GO:0030055	5.54612e-07	SDC4,HNRNPK,B2M,RHOB,ILK,ANXA1,ANXA5,ANXA6,ACTN4,SDCBP,PLAUR,PTPRC,CD44,AJUBA,RAC2,RND3,VIM,AHNAK,EHD3,PHLDB2,IL1RL1,CAV1,ARPC5,SCARB2,RAB10,TGM2,LPXN,CFL1,CTNNA1,NCKAP1
GO:CC	external side of plasma membrane	GO:0009897	8.00284e-07	KLRK1,FCER1G,SERPINA5,FGG,B2M,ANXA1,CD3E,ANXA5,FGB,CXCR4,IL2RB,PTPRC,CD2,IL7R,CD8A,CD163,F2,KDR,ANPEP,ATP6AP2,CLEC14A,IL1RL1,B4GALT1,AZGP1,IL27RA,CD48,CD69,CDH5,ITGAX,HYAL2,CD84
GO:CC	endosome	GO:0005768	2.02141e-06	ARRDC3,SNX3,WDR72,RAB17,LGMN,CTSH,FGFR4,APOA5,TMEM59,PLPP2,LAMP2,HRG,HLA-DPA1,GOLPH3,RAP1A,CTSS,B2M,RHOB,ANXA1,ANXA6,NDFIP1,PACSIN3,RAN,LRPAP1,CXCR4,HLA-DMA,IL2RB,NDFIP2,KDR,ARRB2,APOB,ATP6AP2,TAB3,SQSTM1,EHD3,MRC1,SLC11A2,CAV1,ARPC5,SCARB2,SLC1A1,F2R,RAB10,CD63,RAB4A,RAB27A
GO:CC	phagocytic vesicle	GO:0045335	2.33721e-06	SNX3,MPEG1,LAMP2,TRIM14,CTSS,B2M,STXBP3,RAB20,CDC42EP4,WAS,RAC2,TAP1,VIM,FMNL1,RAB10,ANXA3
GO:CC	membrane microdomain	GO:0098857	1.42151e-05	SDC4,PLPP2,LAMP2,SDCBP,ATP1A1,CRK,MAL2,LCK,PTPRC,CD2,CD8A,KDR,VDAC1,AHNAK,EFHD2,CAV1,BIRC3,SLC1A1,HMOX1,F2R,SKAP1,CTNNA1,CD48,HYAL2,EMP2
GO:CC	membrane-bounded organelle	GO:0043227	3.53999e-05	LECT2,BAAT,RGN,ALB,PBLD,CST3,GSTK1,PON2,ARRDC3,TPI1,SPP2,SERPINF2,SNX3,SLC37A4,WDR72,PPA1,C9,HOGA1,CA2,RAB17,LDOC1,MTHFD1,NID1,LGMN,JCHAIN,AHCY,GPX3,CTSH,ACAA2,HADHB,PROZ,A2M,FGFR4,COMT,ANXA4,CHCHD2,GJB1,TMED10,C11ORF54,APOA5,IGFBP7,SERPINF1,FN1,SMARCD2,DPYS,MBNL1,SHISA5,LGALS3,MPEG1,ACSL5,SDC4,HNRNPK,TNKS1BP1,FCER1G,DCPS,TMEM59,ALDH1B1,FKBP4,MYL12B,COL6A2,MORF4L2,RBBP7,HADHA,SERPINA5,VMP1,CYP8B1…
GO:CC	membrane raft	GO:0045121	5.36169e-05	SDC4,PLPP2,SDCBP,ATP1A1,CRK,MAL2,LCK,PTPRC,CD2,CD8A,KDR,VDAC1,AHNAK,EFHD2,CAV1,BIRC3,SLC1A1,HMOX1,F2R,SKAP1,CTNNA1,CD48,HYAL2,EMP2
GO:CC	platelet dense granule	GO:0042827	6.21245e-05	SPP2,LAMP2,RARRES2,FAM3C,CD63,CTSW,ITIH3
GO:CC	ficolin-1-rich granule	GO:0101002	0.000121558	CST3,CTSH,LGALS3,FCER1G,LAMP2,A1BG,CTSS,PRDX4,BIN2,ATP6AP2,CCT8,FGL2,NCKAP1L,ARPC5,EEF1A1
GO:CC	intrinsic component of plasma membrane	GO:0031226	0.00016372	TM4SF1,CLDN4,C9,FGFR4,ASGR1,KLRK1,SDC4,FCER1G,PLPP2,HLA-DPA1,LGR4,CD3E,SDCBP,ATP1A1,SLC43A1,CSF1R,IL2RB,PLAUR,PTPRC,CD2,FGFR2,CD8A,ITGAL,CD44,CD163,C7,SLC38A4,EVI2B,KDR,LPAR6,CD37,C6,CD96,MRC1,PERP,NCKAP1L,SLC11A2,CAV1,CLDN3,TNFRSF21,SLC1A1,PLXND1,TMC4,PROM1,F2R,TGM2,CD63,PGRMC1,IL1RAP,KCNAB2,GPR65,NOTCH2,IL27RA,KLRF1,LYVE1,CD48,CD69,TRAT1,TSPAN6,KCNS3,ITGAX,FLT4,ATP11A,JAG1,C5,CD160,HYAL2
GO:CC	cell-cell junction	GO:0005911	0.00019469	CLDN4,FGFR4,GJB1,TNKS1BP1,ANXA1,CD3E,SDCBP,CLDN10,KIFC3,CD2,AJUBA,CDC42EP4,WAS,AHNAK,OCLN,PERP,F11R,PPL,CLDN3,RAB10,SKAP1,B4GALT1,EIF4G2,MARVELD3,CTNNA1,VEZT,CDH5,JAG1,CADM1,CORO1A
GO:CC	cell cortex	GO:0005938	0.000221553	MYL12B,RHOB,MPP1,ACTN4,NDFIP1,GYS2,FGB,HCLS1,BIN2,FGFR2,LLGL2,RAC2,RND3,PHLDB2,DSTN,CAV1,EEF1A1,FMNL1,RAB10,PRKCB,FNBP1,RHOBTB3,CORO1A
GO:CC	late endosome	GO:0005770	0.000387455	LGMN,CTSH,APOA5,TMEM59,LAMP2,RAP1A,CTSS,RHOB,ANXA6,CXCR4,HLA-DMA,NDFIP2,SQSTM1,SLC11A2,SCARB2,SLC1A1,F2R,CD63,RAB27A
GO:CC	endosome membrane	GO:0010008	0.000399743	SNX3,RAB17,TMEM59,PLPP2,LAMP2,HLA-DPA1,RAP1A,B2M,RHOB,ANXA1,ANXA6,NDFIP1,HLA-DMA,NDFIP2,APOB,ATP6AP2,TAB3,EHD3,MRC1,SLC11A2,CAV1,SCARB2,SLC1A1,RAB10,CD63,RAB4A,RAB27A
GO:CC	integral component of plasma membrane	GO:0005887	0.000481864	TM4SF1,CLDN4,C9,FGFR4,ASGR1,KLRK1,SDC4,FCER1G,PLPP2,HLA-DPA1,LGR4,CD3E,SDCBP,ATP1A1,SLC43A1,CSF1R,IL2RB,PLAUR,PTPRC,CD2,FGFR2,CD8A,ITGAL,CD44,CD163,C7,SLC38A4,EVI2B,KDR,LPAR6,CD37,C6,CD96,MRC1,PERP,NCKAP1L,SLC11A2,CAV1,CLDN3,TNFRSF21,SLC1A1,PLXND1,TMC4,PROM1,F2R,CD63,PGRMC1,IL1RAP,KCNAB2,GPR65,NOTCH2,IL27RA,KLRF1,LYVE1,CD69,TRAT1,TSPAN6,KCNS3,ITGAX,FLT4,ATP11A,JAG1,C5
GO:CC	melanosome	GO:0042470	0.000512314	RAB17,AHCY,TMED10,SERPINF1,ANXA6,SDCBP,ATP1A1,RAN
GO:CC	pigment granule	GO:0048770	0.000512314	RAB17,AHCY,TMED10,SERPINF1,ANXA6,SDCBP,ATP1A1,RAN
GO:CC	endosome lumen	GO:0031904	0.000718534	LGMN,CTSH,CTSS,B2M,LRPAP1,APOB,CD63
GO:CC	tertiary granule	GO:0070820	0.00108888	CST3,CTSH,LGALS3,FCER1G,LAMP2,CTSS,B2M,STXBP3
GO:CC	transcription factor AP-1 complex	GO:0035976	0.00116415	JUNB,FOS,JUN
GO:CC	intracellular organelle lumen	GO:0070013	0.00116706	BAAT,ALB,CST3,GSTK1,SPP2,SERPINF2,HOGA1,LDOC1,LGMN,CTSH,ACAA2,HADHB,PROZ,A2M,CHCHD2,C11ORF54,APOA5,IGFBP7,FN1,SMARCD2,MBNL1,SHISA5,ACSL5,SDC4,HNRNPK,DCPS,ALDH1B1,FKBP4,COL6A2,MORF4L2,RBBP7,HADHA,VMP1,IRF6,SRSF7,SPP1,PIPOX,LAMP2,HRG,F9,TRIM14,ACADSB,PMPCB,PLAC8,HSBP1,FGG,RARRES2,ACSS1,NR1H4,A1BG,GOLPH3,EGR1,CTSS,STAT1,B2M,FAM3C,KNG1,ILK,ANXA1,C1QBP,LAMB1,SERPINC1,ACTN4,SDCBP,MBNL3,SERPING1,KIAA031…
GO:CC	membrane-enclosed lumen	GO:0031974	0.00117562	BAAT,ALB,CST3,GSTK1,SPP2,SERPINF2,HOGA1,LDOC1,LGMN,CTSH,ACAA2,HADHB,PROZ,A2M,CHCHD2,C11ORF54,APOA5,IGFBP7,FN1,SMARCD2,MBNL1,SHISA5,ACSL5,SDC4,HNRNPK,DCPS,ALDH1B1,FKBP4,COL6A2,MORF4L2,RBBP7,HADHA,VMP1,IRF6,SRSF7,SPP1,PIPOX,LAMP2,HRG,F9,TRIM14,ACADSB,PMPCB,PLAC8,HSBP1,FGG,RARRES2,ACSS1,NR1H4,A1BG,GOLPH3,EGR1,CTSS,STAT1,B2M,FAM3C,KNG1,ILK,ANXA1,C1QBP,LAMB1,SERPINC1,ACTN4,SDCBP,MBNL3,SERPING1,KIAA031…
GO:CC	organelle lumen	GO:0043233	0.00117562	BAAT,ALB,CST3,GSTK1,SPP2,SERPINF2,HOGA1,LDOC1,LGMN,CTSH,ACAA2,HADHB,PROZ,A2M,CHCHD2,C11ORF54,APOA5,IGFBP7,FN1,SMARCD2,MBNL1,SHISA5,ACSL5,SDC4,HNRNPK,DCPS,ALDH1B1,FKBP4,COL6A2,MORF4L2,RBBP7,HADHA,VMP1,IRF6,SRSF7,SPP1,PIPOX,LAMP2,HRG,F9,TRIM14,ACADSB,PMPCB,PLAC8,HSBP1,FGG,RARRES2,ACSS1,NR1H4,A1BG,GOLPH3,EGR1,CTSS,STAT1,B2M,FAM3C,KNG1,ILK,ANXA1,C1QBP,LAMB1,SERPINC1,ACTN4,SDCBP,MBNL3,SERPING1,KIAA031…
GO:CC	membrane attack complex	GO:0005579	0.00203202	C9,C7,C6,C5
GO:CC	actin cytoskeleton	GO:0015629	0.00213484	HNRNPK,TNKS1BP1,MYL12B,MYL12A,ILK,ANXA1,ACTN4,TAX1BP3,GYS2,HCLS1,CRK,BIN2,CDC42EP4,LLGL2,WAS,RAC2,AHNAK,DSTN,ARPC5,EEF1A1,DCTN3,PRKCB,LPXN,CFL1,CTNNA1,NCKAP1
GO:CC	platelet dense granule lumen	GO:0031089	0.00258688	SPP2,RARRES2,FAM3C,CTSW,ITIH3
GO:CC	Golgi apparatus	GO:0005794	0.00270099	ALB,CST3,PROZ,FGFR4,TMED10,APOA5,SDC4,TMEM59,MAN1C1,SPP1,LAMP2,F9,HLA-DPA1,MGAT1,HOOK2,EXT1,GOLPH3,B2M,FAM3C,KIAA0319L,NDFIP1,ATP1A1,LRPAP1,ARF4,TMED9,NDFIP2,KIFC3,RAB20,CPE,FGFR2,CD44,CD247,AHSG,F2,TGFBI,KDR,AJUBA,DHCR24,RND3,PERP,SLC11A2,PROC,CAV1,SCARB2,MGAT4A,F2R,PLCB2,RAB10,MBTPS1,B4GALT1,RNF125,PDGFD,RAB27A,NOTCH2,SYBU,KCNS3,ATP11A,HYAL2,EMP2,RHOBTB3,SERINC3,TMED4
GO:CC	endoplasmic reticulum subcompartment	GO:0098827	0.00385093	GJB1,TMED10,SHISA5,ACSL5,VMP1,CYP8B1,EMC10,PLPP2,HLA-DPA1,EXT1,GRAMD1C,REEP5,B2M,HERPUD1,SDCBP,EMC7,EMC4,ERN1,TMED9,PLAUR,RNF5,HACD2,TMEM97,DHCR24,MGST1,APOB,ATP6AP2,RAC2,TAP1,LMBRD1,CAV1,SCARB2,HMOX1,CYP2B6,RAB10,MBTPS1,GGCX,PGRMC1,RNF125,ZC3H12A,TMCC3,SEC31A,NOTCH2,INSIG2
GO:CC	perinuclear region of cytoplasm	GO:0048471	0.0049225	LGMN,ANXA4,SERPINF1,FKBP4,SPP1,LAMP2,MGAT1,RAP1A,STAT1,ANXA6,LAMB1,ACTN4,NDFIP1,MAL2,NDFIP2,TPPP3,ASGR2,EHD3,CLIC1,EIF4H,SLC11A2,CAV1,PTPN22,HMOX1,DCTN3,RAB10,TGM2,LPXN,RASA2,RAB4A
GO:CC	organelle subcompartment	GO:0031984	0.00642562	GJB1,TMED10,SHISA5,ACSL5,TMEM59,VMP1,CYP8B1,EMC10,PLPP2,LAMP2,HLA-DPA1,HOOK2,EXT1,GOLPH3,GRAMD1C,REEP5,B2M,HERPUD1,SDCBP,EMC7,EMC4,ERN1,TMED9,PLAUR,RNF5,HACD2,TMEM97,TGFBI,DHCR24,MGST1,APOB,ATP6AP2,RAC2,TAP1,LMBRD1,SLC11A2,CAV1,SCARB2,HMOX1,MGAT4A,CYP2B6,RAB10,MBTPS1,B4GALT1,GGCX,PGRMC1,RNF125,ZC3H12A,TMCC3,SEC31A,NOTCH2,INSIG2,ATP11A,EBPL,RHOBTB3,TRAM1,TMED4
GO:CC	endoplasmic reticulum membrane	GO:0005789	0.00739807	GJB1,TMED10,SHISA5,ACSL5,VMP1,CYP8B1,EMC10,PLPP2,HLA-DPA1,EXT1,GRAMD1C,B2M,HERPUD1,SDCBP,EMC7,EMC4,ERN1,TMED9,PLAUR,RNF5,HACD2,TMEM97,DHCR24,MGST1,APOB,ATP6AP2,RAC2,TAP1,LMBRD1,CAV1,SCARB2,HMOX1,CYP2B6,RAB10,MBTPS1,GGCX,PGRMC1,RNF125,ZC3H12A,TMCC3,SEC31A,NOTCH2,INSIG2,ATP11A,EBPL,TRAM1,TMED4
GO:CC	organelle	GO:0043226	0.00851951	LECT2,BAAT,RGN,ALB,PBLD,CST3,GSTK1,PON2,ARRDC3,TPI1,SPP2,SERPINF2,SNX3,SLC37A4,WDR72,PPA1,C9,HOGA1,CA2,RAB17,LDOC1,MTHFD1,NID1,LGMN,JCHAIN,AHCY,GPX3,CTSH,ACAA2,HADHB,PROZ,A2M,FGFR4,COMT,ANXA4,CHCHD2,GJB1,TMED10,C11ORF54,APOA5,IGFBP7,SERPINF1,FN1,SMARCD2,DPYS,MBNL1,SHISA5,LGALS3,MPEG1,ACSL5,SDC4,HNRNPK,TNKS1BP1,FCER1G,DCPS,TMEM59,ALDH1B1,FKBP4,MYL12B,COL6A2,MORF4L2,RBBP7,HADHA,SERPINA5,VMP1,CYP8B1…
GO:CC	lysosomal membrane	GO:0005765	0.0104387	TMEM59,LAMP2,HLA-DPA1,ANXA6,HLA-DMA,CP,ANPEP,MGST1,ATP6AP2,ATP6V1A,LMBRD1,AHNAK,OCLN,GLIPR1,RRAGA,SLC11A2,SCARB2,EEF1A1,B4GALT1,CD63
GO:CC	lytic vacuole membrane	GO:0098852	0.0104387	TMEM59,LAMP2,HLA-DPA1,ANXA6,HLA-DMA,CP,ANPEP,MGST1,ATP6AP2,ATP6V1A,LMBRD1,AHNAK,OCLN,GLIPR1,RRAGA,SLC11A2,SCARB2,EEF1A1,B4GALT1,CD63
GO:CC	nuclear outer membrane-endoplasmic reticulum membrane network	GO:0042175	0.0118717	GJB1,TMED10,SHISA5,ACSL5,VMP1,CYP8B1,EMC10,PLPP2,HLA-DPA1,EXT1,GRAMD1C,B2M,HERPUD1,SDCBP,EMC7,EMC4,ERN1,TMED9,PLAUR,RNF5,HACD2,TMEM97,DHCR24,MGST1,APOB,ATP6AP2,RAC2,TAP1,LMBRD1,CAV1,SCARB2,HMOX1,CYP2B6,RAB10,MBTPS1,GGCX,PGRMC1,RNF125,ZC3H12A,TMCC3,SEC31A,NOTCH2,INSIG2
GO:CC	ficolin-1-rich granule lumen	GO:1904813	0.011928	CST3,CTSH,A1BG,CTSS,PRDX4,BIN2,CCT8,FGL2,ARPC5,EEF1A1
GO:CC	immunological synapse	GO:0001772	0.0144318	LGALS3,CD3E,GZMA,LCK,CD37,SKAP1,CORO1A
GO:CC	EMC complex	GO:0072546	0.0163404	EMC10,EMC7,EMC4
GO:CC	intrinsic component of membrane	GO:0031224	0.0190085	TM4SF1,PON2,CLDN4,SLC37A4,C9,HOGA1,FGFR4,COMT,GJB1,TMED10,ASGR1,KLRK1,SHISA5,MPEG1,ACSL5,SDC4,FCER1G,TMEM59,VMP1,CYP8B1,MAN1C1,EMC10,PLPP2,LAMP2,HLA-DPA1,MTCH1,TMEM176B,LGR4,MGAT1,EXT1,GRAMD1C,REEP5,B2M,SYNGR2,CD3E,HERPUD1,SDCBP,KIAA0319L,SLC44A3,NDFIP1,ATP1A1,EMC7,EMC4,ERN1,ARSD,CXCR4,DNAJC22,SLC43A1,HLA-DMA,ARF4,TMED9,CLDN10,CSF1R,MAL2,IL2RB,PLAUR,NDFIP2,TMEM176A,PTPRC,CD2,IL7R,FGFR2,CD8A,ITGAL…
GO:CC	vacuolar lumen	GO:0005775	0.0204296	LGMN,SDC4,LAMP2,PLAC8,CTSS,SDCBP,GC,APOB,CCT8,FUCA2,SCARB2,PSAP,CCT2
GO:CC	vacuolar membrane	GO:0005774	0.0205285	TMEM59,VMP1,LAMP2,HLA-DPA1,ANXA6,HLA-DMA,CP,ANPEP,MGST1,ATP6AP2,ATP6V1A,LMBRD1,AHNAK,OCLN,GLIPR1,RRAGA,SLC11A2,SCARB2,EEF1A1,B4GALT1,CD63
GO:CC	endocytic vesicle membrane	GO:0030666	0.0212613	LAMP2,HLA-DPA1,B2M,RAB20,IL7R,CD163,APOB,RAC2,TAP1,CAV1,SCARB2,RAB10,ANXA3
GO:CC	integral component of membrane	GO:0016021	0.0216114	TM4SF1,PON2,CLDN4,SLC37A4,C9,HOGA1,FGFR4,COMT,GJB1,TMED10,ASGR1,KLRK1,SHISA5,MPEG1,ACSL5,SDC4,FCER1G,TMEM59,VMP1,CYP8B1,MAN1C1,EMC10,PLPP2,LAMP2,HLA-DPA1,MTCH1,TMEM176B,LGR4,MGAT1,EXT1,GRAMD1C,REEP5,B2M,SYNGR2,CD3E,HERPUD1,SDCBP,KIAA0319L,SLC44A3,NDFIP1,ATP1A1,EMC7,EMC4,ERN1,ARSD,CXCR4,DNAJC22,SLC43A1,HLA-DMA,ARF4,TMED9,CLDN10,CSF1R,MAL2,IL2RB,PLAUR,NDFIP2,TMEM176A,PTPRC,CD2,IL7R,FGFR2,CD8A,ITGAL…
GO:CC	endoplasmic reticulum-Golgi intermediate compartment	GO:0005793	0.025644	TMED10,FN1,VMP1,MGAT1,LRPAP1,TMED9,ANPEP,TAP1,PROM1,MGAT4A
GO:CC	late endosome membrane	GO:0031902	0.0299181	TMEM59,LAMP2,RHOB,ANXA6,HLA-DMA,NDFIP2,SLC11A2,SCARB2,SLC1A1,CD63,RAB27A
GO:CC	membrane protein complex	GO:0098796	0.0355017	CLDN4,SNX3,C9,GJB1,TMED10,FCER1G,EMC10,LAMP2,HLA-DPA1,HOOK2,B2M,CD3E,GNG5,SDCBP,ATP1A1,EMC7,EMC4,ERN1,HLA-DMA,VTN,IL2RB,CD8A,ITGAL,CD247,C7,VDAC1,ATP6AP2,C6,TAP1,ATP6V1A,GNG11,CLIC1,CAV1,SKAP1,UQCRC2,AFG3L2,RNF125,KCNAB2,SEC31A,IL27RA,NDUFS2,INSIG2,CTNNA1,TRAT1,CDH5,KCNS3,ITGAX,C5,NDUFS4
GO:CC	apical part of cell	GO:0045177	0.0418855	CLDN4,CA2,RAB17,LGMN,FN1,MYL12B,STXBP3,ANXA1,ATP1A1,MAL2,CD44,ATP6AP2,ATP6V1A,OCLN,SLC11A2,CAV1,SLC1A1,PROM1,RAB27A,JAG1,HYAL2,EMP2

## Sheet: MacParland_AFP+_shared_DOWN
GO sub-ontology	GO term name	GO term ID	adjusted p-value	Differentially expressed genes mapped to GO term
GO:MF	insulin-like growth factor II binding	GO:0031995	8.59231e-08	IGFBP5,IGFBP1,IGFBP2
GO:MF	insulin-like growth factor I binding	GO:0031994	4.38733e-07	IGFBP5,IGFBP1,IGFBP2
GO:MF	insulin-like growth factor binding	GO:0005520	5.60175e-06	IGFBP5,IGFBP1,IGFBP2
GO:MF	growth factor binding	GO:0019838	0.000697921	IGFBP5,IGFBP1,IGFBP2
GO:MF	rRNA binding	GO:0019843	0.0310306	UTP23,NGRN,DDX21,MRPS18A,BRIX1,RPL8
GO:MF	polysaccharide binding	GO:0030247	0.0470792	GPCPD1,PPP1R3G,ENPP2
GO:BP	regulation of insulin-like growth factor receptor signaling pathway	GO:0043567	1.85334e-05	IGFBP5,IGFBP1,IGFBP2
GO:BP	insulin-like growth factor receptor signaling pathway	GO:0048009	6.79407e-05	IGFBP5,IGFBP1,IGFBP2
GO:BP	BMP signaling pathway involved in heart development	GO:0061312	0.0100785	BMPR1A,BMP4,BMP2
GO:BP	cell growth	GO:0016049	0.0205309	IGFBP5,IGFBP1,SESN2,SGK1,NRN1L
GO:BP	cellular carbohydrate metabolic process	GO:0044262	0.0281543	SESN2,ACACB,PPP1R3G,POMC,NUPR1,GALK1,GOT1,WDR5,PPP1R1A
GO:BP	growth	GO:0040007	0.0329551	IGFBP5,IGFBP1,IGFBP2,SESN2,SGK1,NRN1L
GO:BP	response to peptide hormone	GO:0043434	0.0366436	IGFBP5,IGFBP1,IGFBP2,SESN2,CYP11A1,INSIG1
GO:BP	regulation of cellular carbohydrate metabolic process	GO:0010675	0.0366895	SESN2,ACACB,PPP1R3G,POMC,NUPR1
GO:BP	aging	GO:0007568	0.0485187	IGFBP5,IGFBP1,IGFBP2
GO:BP	cellular lipid catabolic process	GO:0044242	0.0499847	GPCPD1,SESN2,ACACB,ABHD5,CYP26B1,CYP26A1,ENPP2
GO:CC	intracellular organelle lumen	GO:0070013	0.0454549	IGFBP5,IGFBP1,AMPD3,SGK1,ELAVL1,CYP11A1,S100A13,TTR,IGHMBP2,ABHD5,POMC,JMY,SLC26A11,NUPR1,SECISBP2,CIART,AFF4,CHCHD5,ZNF622,AGXT,ODAM,GOT1,CDK8,PIR,DUSP16,EGFR,BMP4,WDR5,SUPV3L1,UBL4A,C5ORF51,KLF9,FGF1,ACE2,UTP23,CHML,NGRN,GCAT,DDX21,SUCLG1,DYDC2,TWF1,NRIP1,BRAP,ZNF260,NELFE,TYSND1,BAIAP2L1,AHCTF1,CEBPG,USP13,DCUN1D1,WDR74,MTUS1,CLN6,DNAJC21,BCLAF1,PHF13,WDR43,MPHOSPH10,MOB2,CGRRF1,SERPINE1,PSMD3…
GO:CC	organelle lumen	GO:0043233	0.0454549	IGFBP5,IGFBP1,AMPD3,SGK1,ELAVL1,CYP11A1,S100A13,TTR,IGHMBP2,ABHD5,POMC,JMY,SLC26A11,NUPR1,SECISBP2,CIART,AFF4,CHCHD5,ZNF622,AGXT,ODAM,GOT1,CDK8,PIR,DUSP16,EGFR,BMP4,WDR5,SUPV3L1,UBL4A,C5ORF51,KLF9,FGF1,ACE2,UTP23,CHML,NGRN,GCAT,DDX21,SUCLG1,DYDC2,TWF1,NRIP1,BRAP,ZNF260,NELFE,TYSND1,BAIAP2L1,AHCTF1,CEBPG,USP13,DCUN1D1,WDR74,MTUS1,CLN6,DNAJC21,BCLAF1,PHF13,WDR43,MPHOSPH10,MOB2,CGRRF1,SERPINE1,PSMD3…
GO:CC	membrane-enclosed lumen	GO:0031974	0.0454549	IGFBP5,IGFBP1,AMPD3,SGK1,ELAVL1,CYP11A1,S100A13,TTR,IGHMBP2,ABHD5,POMC,JMY,SLC26A11,NUPR1,SECISBP2,CIART,AFF4,CHCHD5,ZNF622,AGXT,ODAM,GOT1,CDK8,PIR,DUSP16,EGFR,BMP4,WDR5,SUPV3L1,UBL4A,C5ORF51,KLF9,FGF1,ACE2,UTP23,CHML,NGRN,GCAT,DDX21,SUCLG1,DYDC2,TWF1,NRIP1,BRAP,ZNF260,NELFE,TYSND1,BAIAP2L1,AHCTF1,CEBPG,USP13,DCUN1D1,WDR74,MTUS1,CLN6,DNAJC21,BCLAF1,PHF13,WDR43,MPHOSPH10,MOB2,CGRRF1,SERPINE1,PSMD3…

## Sheet: MacParland_AFP+_shared_UP
GO sub-ontology	GO term name	GO term ID	adjusted p-value	Differentially expressed genes mapped to GO term
GO:MF	catalytic activity	GO:0003824	6.91646e-09	BAAT,ACOX2,AKR1D1,CA5A,ABHD14B,PBLD,CTSK,BLMH,PLK2,DDX60,SCPEP1,RAB17,UBE2E1,PROZ,GATM,PKLR,RERGL,DPYS,TP53I3,SDR39U1,OASL,UFC1,ST3GAL6,SPCS2,GSS,BPHL,CDA,RASL10B,CPN1,CNP,YARS,B3GLCT,TKFC,CYP8B1,CASP6,SUOX,PIPOX,GNE,GPLD1,NDUFA9,SEPHS2,P4HA1,ADAMTS13,CTSO,PMPCB,FGFRL1,PCNA,ACOT4,ARF6,ALDH9A1,ERCC3,GLYR1,METTL7B,ATP6V0C,HEMK1,HSD17B4,NCSTN,GLRX,FBXO7,IMPA2,ENPP1,CEPT1,ZDHHC13,ACOT8,PLPP1,COASY,DU…
GO:MF	transferase activity	GO:0016740	9.11272e-05	BAAT,PLK2,UBE2E1,GATM,PKLR,OASL,UFC1,ST3GAL6,B3GLCT,TKFC,GNE,SEPHS2,FGFRL1,METTL7B,HEMK1,GLRX,FBXO7,CEPT1,ZDHHC13,COASY,POLR1C,CDK4,UBE2M,UGT3A2,POLR2D,SIAH1,PLOD3,RNF139,GTF2B,COQ5,CDK2AP2,AMFR,B3GALNT2,NAA20,ABHD4,PIGA,GATB,PIGW,NADK2,ASH2L,MINK1,POLR2H,UGT2A1,CROT,UAP1,RNF5,RBKS,EOGT,DCAKD,SIRT5,SIRT3,UCK1,B4GALT6,GPAM,SGMS1,TRIM35,ULK3,UBA7,SMYD4,RFWD3,PRKACA,CDK5,MED30,ZDHHC7,PIK3R4,ARIH2,RB…
GO:MF	nucleotide binding	GO:0000166	0.000352638	ACOX2,ACTA2,PLK2,DDX60,RAB17,UBE2E1,ABCA8,PKLR,RERGL,TP53I3,GSS,RASL10B,CNP,YARS,TKFC,GNE,SEPHS2,ARF6,VDAC3,ERCC3,GLYR1,ABCC6,ENPP1,ANXA6,BAG1,COASY,CDK4,RAB30,UBE2M,RAN,POLR2D,ACAD8,MAOB,DAP3,RHEB,MCCC2,GATB,NADK2,PNPO,MINK1,HSPA1L,RBKS,RTCB,DCAKD,WRNIP1,SIRT5,ATP13A2,SIRT3,UCK1,EARS2,ULK3,UBA7,ABCC9,PRKACA,IFIH1,CDK5,GPN3,PIK3R4,URGCP,TTLL4,CCT7,CHKA,TAP1,PNKP,ACTR8,BTK,DARS2,CDK2,DDX28,TESK1,P…
GO:MF	nucleoside phosphate binding	GO:1901265	0.000361183	ACOX2,ACTA2,PLK2,DDX60,RAB17,UBE2E1,ABCA8,PKLR,RERGL,TP53I3,GSS,RASL10B,CNP,YARS,TKFC,GNE,SEPHS2,ARF6,VDAC3,ERCC3,GLYR1,ABCC6,ENPP1,ANXA6,BAG1,COASY,CDK4,RAB30,UBE2M,RAN,POLR2D,ACAD8,MAOB,DAP3,RHEB,MCCC2,GATB,NADK2,PNPO,MINK1,HSPA1L,RBKS,RTCB,DCAKD,WRNIP1,SIRT5,ATP13A2,SIRT3,UCK1,EARS2,ULK3,UBA7,ABCC9,PRKACA,IFIH1,CDK5,GPN3,PIK3R4,URGCP,TTLL4,CCT7,CHKA,TAP1,PNKP,ACTR8,BTK,DARS2,CDK2,DDX28,TESK1,P…
GO:MF	exonuclease activity	GO:0004527	0.00074513	ENPP1,TOE1,PAN2,PNPT1,DCLRE1C,CNOT8,EXOG,EXOSC7,ISG20L2,FAN1,ZC3H12A,TATDN1,FEN1,MGME1
GO:MF	small molecule binding	GO:0036094	0.000839226	ACOX2,ACTA2,PLK2,DDX60,RAB17,UBE2E1,ABCA8,PKLR,RERGL,DPYS,TP53I3,GSS,CDA,RASL10B,CNP,YARS,TKFC,SERPINA5,CYP8B1,GNE,SEPHS2,P4HA1,ARF6,VDAC3,ERCC3,GLYR1,ABCC6,ENPP1,ANXA6,BAG1,COASY,CDK4,RAB30,UBE2M,RAN,POLR2D,ACAD8,MAOB,PLOD3,DAP3,RHEB,MCCC2,GATB,NADK2,ERLIN1,PNPO,MINK1,HSPA1L,RBKS,RTCB,DCAKD,WRNIP1,SIRT5,ATP13A2,SIRT3,UCK1,EARS2,ULK3,UBA7,ABCC9,PRKACA,IFIH1,CDK5,GPN3,PIK3R4,URGCP,TTLL4,CCT7,MBL2,…
GO:MF	catalytic activity, acting on RNA	GO:0140098	0.00175498	DDX60,YARS,POLR1C,POLR2D,GATB,POLR2H,TOE1,RTCB,RNASEK,PAN2,EARS2,IFIH1,PNPT1,DARS2,DDX28,TRMT5,CNOT8,TARBP1,EXOG,EXOSC7,SNRNP200,DHX15,ISG20L2,DTWD2,JMJD6,PPP1R8,ZC3H12A,POLR3B,DTWD1,DUS2,FEN1
GO:MF	hydrolase activity, acting on ester bonds	GO:0016788	0.00225955	BAAT,CNP,GPLD1,ACOT4,IMPA2,ENPP1,ACOT8,PLPP1,DUSP14,ABHD16A,BCHE,LYPLA2,DUSP22,ABHD4,CPPED1,TATDN3,TOE1,NUDT7,PLBD1,RNASEK,PAN2,PPM1K,PLA2G12B,ASPA,CHKA,PTPRA,PNKP,PNPT1,MTMR2,DCLRE1C,NT5C2,SMPDL3A,CNOT8,EXOG,EXOSC7,PTPN22,MTMR14,SGPP1,ISG20L2,PTPRS,PPP1R8,FAN1,ZC3H12A,TATDN1,HDHD2,UFSP2,FEN1,ABHD17B,PPP3CB
GO:MF	ribonucleotide binding	GO:0032553	0.00357363	ACTA2,PLK2,DDX60,RAB17,UBE2E1,ABCA8,PKLR,RERGL,GSS,RASL10B,YARS,TKFC,GNE,SEPHS2,ARF6,ERCC3,ABCC6,ENPP1,ANXA6,COASY,CDK4,RAB30,UBE2M,RAN,DAP3,RHEB,MCCC2,GATB,NADK2,PNPO,MINK1,HSPA1L,RBKS,RTCB,DCAKD,WRNIP1,ATP13A2,UCK1,EARS2,ULK3,UBA7,ABCC9,PRKACA,IFIH1,CDK5,GPN3,PIK3R4,URGCP,TTLL4,CCT7,CHKA,TAP1,PNKP,ACTR8,BTK,DARS2,CDK2,DDX28,TESK1,PPCS,PANK1,FYN,ACTR1A,ADCK2,MAP2K6,EIF2AK2,NMRK1,SNRNP200,RAB12,U…
GO:MF	hydrolase activity	GO:0016787	0.0043434	BAAT,ABHD14B,CTSK,BLMH,DDX60,SCPEP1,RAB17,PROZ,RERGL,DPYS,SPCS2,BPHL,CDA,RASL10B,CPN1,CNP,CASP6,GNE,GPLD1,ADAMTS13,CTSO,PMPCB,PCNA,ACOT4,ARF6,ERCC3,NCSTN,IMPA2,ENPP1,ACOT8,PLPP1,DUSP14,ABHD16A,BCHE,LYPLA2,RAB30,CASP7,DUSP22
GO:MF	thiolester hydrolase activity	GO:0016790	0.00475454	BAAT,ACOT4,ACOT8,ABHD16A,LYPLA2,NUDT7
GO:MF	purine ribonucleoside triphosphate binding	GO:0035639	0.00642124	ACTA2,PLK2,DDX60,RAB17,UBE2E1,ABCA8,PKLR,RERGL,GSS,RASL10B,YARS,TKFC,GNE,SEPHS2,ARF6,ERCC3,ABCC6,ENPP1,ANXA6,COASY,CDK4,RAB30,UBE2M,RAN,DAP3,RHEB,MCCC2,GATB,NADK2,MINK1,HSPA1L,RBKS,RTCB,DCAKD,WRNIP1,ATP13A2,UCK1,EARS2,ULK3,UBA7,ABCC9,PRKACA,IFIH1,CDK5,GPN3,PIK3R4,URGCP,TTLL4,CCT7,CHKA,TAP1,PNKP,ACTR8,BTK,DARS2,CDK2,DDX28,TESK1,PPCS,PANK1,FYN,ACTR1A,ADCK2,MAP2K6,EIF2AK2,NMRK1,SNRNP200,RAB12,UBE2G1…
GO:MF	purine nucleotide binding	GO:0017076	0.00947319	ACTA2,PLK2,DDX60,RAB17,UBE2E1,ABCA8,PKLR,RERGL,GSS,RASL10B,YARS,TKFC,GNE,SEPHS2,ARF6,ERCC3,ABCC6,ENPP1,ANXA6,BAG1,COASY,CDK4,RAB30,UBE2M,RAN,DAP3,RHEB,MCCC2,GATB,NADK2,MINK1,HSPA1L,RBKS,RTCB,DCAKD,WRNIP1,ATP13A2,UCK1,EARS2,ULK3,UBA7,ABCC9,PRKACA,IFIH1,CDK5,GPN3,PIK3R4,URGCP,TTLL4,CCT7,CHKA,TAP1,PNKP,ACTR8,BTK,DARS2,CDK2,DDX28,TESK1,PPCS,PANK1,FYN,ACTR1A,ADCK2,MAP2K6,EIF2AK2,NMRK1,SNRNP200,RAB12,U…
GO:MF	carbohydrate derivative binding	GO:0097367	0.00995125	ACTA2,CTSK,PLK2,DDX60,RAB17,UBE2E1,NID1,ABCA8,PKLR,FN1,RERGL,GSS,CDA,RASL10B,YARS,TKFC,SERPINA5,GNE,SEPHS2,FGFRL1,ARF6,ERCC3,ABCC6,ENPP1,ANXA6,COASY,CDK4,RAB30,UBE2M,RAN,DAP3,RHEB,MCCC2,GATB,NADK2,PNPO,MINK1,HSPA1L,RBKS,RTCB,DCAKD,WRNIP1,ATP13A2,UCK1,EARS2,ULK3,UBA7,ABCC9,PRKACA,IFIH1,CDK5,GPN3,PIK3R4,URGCP,TTLL4,CCT7,CHKA,TAP1,PNKP,ACTR8,BTK,DARS2,CDK2,DDX28,TESK1,PPCS,PANK1,FYN,LTBP4,ACTR1A,ADC…
GO:MF	purine ribonucleotide binding	GO:0032555	0.0112556	ACTA2,PLK2,DDX60,RAB17,UBE2E1,ABCA8,PKLR,RERGL,GSS,RASL10B,YARS,TKFC,GNE,SEPHS2,ARF6,ERCC3,ABCC6,ENPP1,ANXA6,COASY,CDK4,RAB30,UBE2M,RAN,DAP3,RHEB,MCCC2,GATB,NADK2,MINK1,HSPA1L,RBKS,RTCB,DCAKD,WRNIP1,ATP13A2,UCK1,EARS2,ULK3,UBA7,ABCC9,PRKACA,IFIH1,CDK5,GPN3,PIK3R4,URGCP,TTLL4,CCT7,CHKA,TAP1,PNKP,ACTR8,BTK,DARS2,CDK2,DDX28,TESK1,PPCS,PANK1,FYN,ACTR1A,ADCK2,MAP2K6,EIF2AK2,NMRK1,SNRNP200,RAB12,UBE2G1…
GO:MF	exonuclease activity, active with either ribo- or deoxyribonucleic acids and producing 5'-phosphomonoesters	GO:0016796	0.0195771	TOE1,PAN2,PNPT1,DCLRE1C,CNOT8,EXOSC7,ISG20L2,TATDN1,FEN1,MGME1
GO:MF	proteoglycan binding	GO:0043394	0.0198726	CTSK,NID1,FN1
GO:MF	choloyl-CoA hydrolase activity	GO:0033882	0.0215422	BAAT,ACOT8
GO:MF	medium-chain acyl-CoA hydrolase activity	GO:0052815	0.0215422	BAAT,ACOT8
GO:MF	glutaryl-CoA hydrolase activity	GO:0044466	0.0215422	ACOT4,ACOT8
GO:MF	succinyl-CoA hydrolase activity	GO:0004778	0.0215422	ACOT4,ACOT8
GO:MF	myristoyl-CoA hydrolase activity	GO:0102991	0.0371367	BAAT,ACOT4,ACOT8
GO:MF	oxidoreductase activity, acting on the CH-CH group of donors	GO:0016627	0.0374845	ACOX2,AKR1D1
GO:MF	exoribonuclease activity	GO:0004532	0.0400301	TOE1,PAN2,PNPT1,CNOT8,EXOSC7,ISG20L2,ZC3H12A
GO:MF	CoA hydrolase activity	GO:0016289	0.0449194	BAAT,ACOT4,ACOT8,NUDT7
GO:MF	identical protein binding	GO:0042802	0.0459323	LECT2,ACOX2,PBLD,BLMH,CIDEB,FN1,DPYS,TP53I3,GSS,CDA,CASP6,MIF4GD,P4HA1,PRRC1,FGFRL1,PCNA,HSD17B4,IMPA2,ENPP1,ANXA6,RCAN1,BCHE,BBOX1,CLDN2,SIAH1,PSMF1,MAOB,SRI,NIF3L1,AMFR,PDCD10,NADK2,PNPO,HEXIM2,UAP1,RNF5,CD247,RBKS,NMI,WRNIP1,TGFBI,PDCD6,TNFSF10,TRIP10,IFIH1,CCDC125,RBCK1,CCT7,NPL,ASPA,CHKA,TAP1,GHR,XRCC4,MTMR2,BTK,DARS2,RBM10,NUP54,CHMP4A,PPCS,PSME2,PANK1,HHEX,FYN,NFKB1,TARBP2,MAP2K6,TP53,SCAR…
GO:MF	palmitoyl-CoA hydrolase activity	GO:0016290	0.0470434	BAAT,ACOT4,ACOT8
GO:BP	small molecule metabolic process	GO:0044281	1.3024e-06	BAAT,ACOX2,AKR1D1,CA5A,ABHD14B,IGF1,BLMH,SCPEP1,GATM,PKLR,DPYS,SLC25A17,GSS,BPHL,CDA,CNP,YARS,IGF2,B3GLCT,TKFC,CYP8B1,PIPOX,GNE,GPLD1,NDUFA9,SEPHS2,ACOT4,ATP6V0C,HSD17B4,DNAJC30,GLRX,IMPA2,ENPP1,ACOT8,PLPP1,COASY,LYPLA2,RAN,PSMF1,ACAD8,PLOD3,COQ5,DDB1,MCCC2,GATB,NADK2,PPARGC1A,ERLIN1,PNPO,ECHDC3,UGT2A1,CROT,UAP1,RBKS,NUDT7,DCAKD,SIRT5,HACD2,UCK1,PPM1K,GPAM,SNX17,EARS2
GO:BP	coenzyme A metabolic process	GO:0015936	9.38123e-06	COASY,MCCC2,CROT,NUDT7,DCAKD,PPCS,PANK1,PPCDC
GO:BP	carbohydrate derivative metabolic process	GO:1901135	1.75598e-05	BAAT,ABHD14B,IGF1,PKLR,DPYS,ST3GAL6,CDA,B3GLCT,TKFC,OST4,PIPOX,GNE,GPLD1,ADAMTS13,ACOT4,ATP6V0C,HSD17B4,DNAJC30,NCSTN,ENPP1,ACOT8,COASY,PIGX,RAN,PLOD3,RNF139,AMFR,B3GALNT2,MCCC2,PIGA,PIGW,PPARGC1A,CROT,UAP1,RNF5,RBKS,EOGT,NUDT7,DCAKD,HACD2,UCK1,B4GALT6,GPAM
GO:BP	organophosphate metabolic process	GO:0019637	3.11935e-05	BAAT,ABHD14B,IGF1,ABCA8,PKLR,DPYS,CDA,CNP,TKFC,PIPOX,GPLD1,ACOT4,ATP6V0C,HSD17B4,DNAJC30,IMPA2,ENPP1,CEPT1,ACOT8,PLPP1,COASY,PIGX,ABHD16A,RAN,MCCC2,ABHD4,PIGA,PIGW,NADK2,PPARGC1A,PNPO,CROT,RBKS,NUDT7,PLBD1,DCAKD,HACD2,UCK1,GPAM,SGMS1
GO:BP	organonitrogen compound metabolic process	GO:1901564	3.13954e-05	BAAT,ABHD14B,ISG15,PBLD,IGF1,SPP2,CTSK,SNX3,BLMH,PLK2,SCPEP1,UBE2E1,CIDEB,PROZ,GATM,ABCA8,PKLR,MRPL53,FN1,DPYS,UFC1,SHISA5,ST3GAL6,SPCS2,GSS,BPHL,ORMDL2,CDA,CPN1,YARS,MORF4L2,IGF2,B3GLCT,OST4,SERPINA5,CASP6,MAGOH,PIPOX,GNE,GPLD1,MIF4GD,SEPHS2,P4HA1,ADAMTS13,CTSO,PRRC1,MRPS14,PMPCB,PCNA,ACOT4,ALDH9A1,GLYR1,ATP6V0C,HEMK1,HSD17B4,DNAJC30,NCSTN,GLRX,FBXO7,ENPP1,CEPT1,U2AF2,ZDHHC13,ACOT8,PLPP1,PAIP1,C…
GO:BP	ribonucleoside bisphosphate metabolic process	GO:0033875	4.31516e-05	BAAT,ABHD14B,PIPOX,ACOT4,HSD17B4,ENPP1,ACOT8,COASY,MCCC2,CROT,NUDT7,DCAKD,HACD2,GPAM
GO:BP	purine nucleoside bisphosphate metabolic process	GO:0034032	4.31516e-05	BAAT,ABHD14B,PIPOX,ACOT4,HSD17B4,ENPP1,ACOT8,COASY,MCCC2,CROT,NUDT7,DCAKD,HACD2,GPAM
GO:BP	nucleoside bisphosphate metabolic process	GO:0033865	4.31516e-05	BAAT,ABHD14B,PIPOX,ACOT4,HSD17B4,ENPP1,ACOT8,COASY,MCCC2,CROT,NUDT7,DCAKD,HACD2,GPAM
GO:BP	bile acid biosynthetic process	GO:0006699	9.19992e-05	BAAT,ACOX2,AKR1D1
GO:BP	organonitrogen compound biosynthetic process	GO:1901566	0.000195789	IGF1,GATM,ABCA8,PKLR,MRPL53,ST3GAL6,GSS,ORMDL2,CDA,YARS,B3GLCT,OST4,MAGOH,GPLD1,MIF4GD,SEPHS2,MRPS14,ALDH9A1,ATP6V0C,DNAJC30,NCSTN,CEPT1,ZDHHC13,ACOT8,PLPP1,PAIP1,COASY,PIGX,CDK4,BBOX1,YBX1,POLR2D,PLOD3,MRPL18,MRPS22,YBX3,RNF139,DAP3,B3GALNT2,PIGA,GATB,PIGW,NADK2,PPARGC1A,PNPO,EOGT,ATG5,DCAKD,PAN2,HACD2,SLC35A4,SIRT3,UCK1,CNBP,B4GALT6,SGMS1,EARS2
GO:BP	bile acid metabolic process	GO:0008206	0.000222353	BAAT,ACOX2,AKR1D1
GO:BP	cellular amide metabolic process	GO:0043603	0.000272085	BAAT,IGF1,ABCA8,MRPL53,SPCS2,GSS,ORMDL2,CPN1,YARS,MAGOH,PIPOX,GNE,MIF4GD,ADAMTS13,MRPS14,ACOT4,HSD17B4,NCSTN,ACOT8,PLPP1,PAIP1,CDK4,YBX1,POLR2D,MRPL18,MRPS22,YBX3,RNF139,DAP3,MCCC2,ABHD4,GATB,NUDT7,PAN2,HACD2,SLC35A4,SIRT3,CNBP,B4GALT6,GPAM,SGMS1,EARS2,PYM1,MCTS1,NPL,PNPT1,PPP1R15B,EIF2A,DARS2,DPH2,ST3GAL1,MRPS6,EIF4E3,DISP1,PPCS,SMPDL3A,EIF6,TARBP2,CNOT8,TP53,CHAC2,EIF2AK2,EXOSC7
GO:BP	nucleobase-containing small molecule metabolic process	GO:0055086	0.000284204	BAAT,ABHD14B,IGF1,PKLR,DPYS,CDA,CNP,PIPOX,GNE,ACOT4,ATP6V0C,HSD17B4,DNAJC30,GLRX,ENPP1,ACOT8,COASY,RAN,MCCC2,NADK2,PPARGC1A,CROT,UAP1,NUDT7,DCAKD,HACD2,UCK1,GPAM
GO:BP	oxoacid metabolic process	GO:0043436	0.000602419	BAAT,ACOX2,AKR1D1,ABHD14B,IGF1,BLMH,SCPEP1,GATM,PKLR,DPYS,SLC25A17,GSS,BPHL,YARS,CYP8B1,PIPOX,GNE,SEPHS2
GO:BP	nucleotide metabolic process	GO:0009117	0.000729054	BAAT,ABHD14B,IGF1,PKLR,DPYS,CDA,CNP,PIPOX,ACOT4,ATP6V0C,HSD17B4,DNAJC30,ENPP1,ACOT8,COASY,RAN,MCCC2,NADK2,PPARGC1A,CROT,NUDT7,DCAKD,HACD2,UCK1,GPAM
GO:BP	ribonucleotide metabolic process	GO:0009259	0.000795484	BAAT,ABHD14B,IGF1,PKLR,DPYS,PIPOX,ACOT4,ATP6V0C,HSD17B4,DNAJC30,ENPP1,ACOT8,COASY,RAN,MCCC2,PPARGC1A,CROT,NUDT7,DCAKD,HACD2,UCK1,GPAM
GO:BP	organic acid metabolic process	GO:0006082	0.000932149	BAAT,ACOX2,AKR1D1,ABHD14B,IGF1,BLMH,SCPEP1,GATM,PKLR,DPYS,SLC25A17,GSS,BPHL,YARS,CYP8B1,PIPOX,GNE,SEPHS2
GO:BP	nucleoside phosphate metabolic process	GO:0006753	0.0010962	BAAT,ABHD14B,IGF1,PKLR,DPYS,CDA,CNP,PIPOX,ACOT4,ATP6V0C,HSD17B4,DNAJC30,ENPP1,ACOT8,COASY,RAN,MCCC2,NADK2,PPARGC1A,CROT,NUDT7,DCAKD,HACD2,UCK1,GPAM
GO:BP	ribose phosphate metabolic process	GO:0019693	0.00121686	BAAT,ABHD14B,IGF1,PKLR,DPYS,PIPOX,ACOT4,ATP6V0C,HSD17B4,DNAJC30,ENPP1,ACOT8,COASY,RAN,MCCC2,PPARGC1A,CROT,NUDT7,DCAKD,HACD2,UCK1,GPAM
GO:BP	carboxylic acid metabolic process	GO:0019752	0.00199495	BAAT,ACOX2,AKR1D1,IGF1,BLMH,SCPEP1,GATM,PKLR,DPYS,SLC25A17,GSS,BPHL,YARS,CYP8B1,PIPOX,GNE,SEPHS2
GO:BP	small molecule biosynthetic process	GO:0044283	0.00201078	BAAT,ACOX2,AKR1D1,GATM,PKLR,DPYS,CDA,CNP,CYP8B1,NDUFA9,SEPHS2,ACOT4,HSD17B4,IMPA2,ENPP1,ACOT8,RAN,PLOD3,COQ5,DDB1,PPARGC1A,ERLIN1,PNPO,NUDT7,SIRT5,HACD2,UCK1
GO:BP	purine ribonucleotide metabolic process	GO:0009150	0.00448262	BAAT,ABHD14B,IGF1,PKLR,PIPOX,ACOT4,ATP6V0C,HSD17B4,DNAJC30,ENPP1,ACOT8,COASY,RAN,MCCC2,PPARGC1A,CROT,NUDT7,DCAKD,HACD2,GPAM,NUP188,SEH1L,NUP54,PPCS,NT5C2,PANK1
GO:BP	organic substance catabolic process	GO:1901575	0.00855024	ACOX2,AKR1D1,ISG15,IGF1,CTSK,SNX3,BLMH,PLK2,UBE2E1,PKLR,DPYS,SLC25A17,CDA,CPN1,CNP,TKFC,MAGOH,PIPOX,GPLD1,ADAMTS13,CTSO,ACOT4,HSD17B4,FBXO7,IMPA2,ENPP1,ACOT8,PAIP1,ABHD16A,RCN3,STBD1,NDFIP1,CDK4,LYPLA2,YBX1,POLR2D,SIAH1,PSMF1,ACAD8,MAOB,YBX3,RNF139,AMFR,DDB1,MCCC2,ABHD4,PPARGC1A,ERLIN1,CROT,RNF5,RBKS,NUDT7,PLBD1,PAN2,ATP13A2,SNX17,UBA7,PRKACA,TMEM106B,PYM1,CDK5,PLA2G12B,PIK3R4,ARIH2,RBCK1,NPL,ARN…
GO:BP	steroid biosynthetic process	GO:0006694	0.0107297	BAAT,ACOX2,AKR1D1
GO:BP	purine nucleotide metabolic process	GO:0006163	0.0158595	BAAT,ABHD14B,IGF1,PKLR,PIPOX,ACOT4,ATP6V0C,HSD17B4,DNAJC30,ENPP1,ACOT8,COASY,RAN,MCCC2,PPARGC1A,CROT,NUDT7,DCAKD,HACD2,GPAM,NUP188,SEH1L,NUP54,PPCS,NT5C2,PANK1
GO:BP	small molecule catabolic process	GO:0044282	0.0164417	ACOX2,AKR1D1,BLMH,PKLR,DPYS,SLC25A17,CDA,TKFC,PIPOX,ACOT4,HSD17B4,IMPA2,ACOT8
GO:BP	coenzyme A biosynthetic process	GO:0015937	0.016879	COASY,DCAKD,PPCS,PANK1,PPCDC
GO:BP	monocarboxylic acid biosynthetic process	GO:0072330	0.0184628	BAAT,ACOX2,AKR1D1
GO:BP	organic hydroxy compound biosynthetic process	GO:1901617	0.0241642	BAAT,ACOX2,AKR1D1
GO:BP	phosphorus metabolic process	GO:0006793	0.0266376	BAAT,ABHD14B,PBLD,IGF1,PLK2,ABCA8,PKLR,FN1,DPYS,CDA,CNP,IGF2,TKFC,PIPOX,GNE,GPLD1,SEPHS2,PRRC1,ACOT4,ATP6V0C,HSD17B4,DNAJC30,FBXO7,IMPA2,ENPP1,CEPT1,ACOT8,PLPP1,COASY,PIGX,DUSP14,ABHD16A,RCAN1,CDK4,DUSP22,RAN,CDK2AP2,MCCC2,ABHD4,PIGA,PDCD10,CPPED1,PIGW,NADK2,PPARGC1A,PNPO,MINK1,HEXIM2,CROT,UAP1,RBKS,NUDT7,PLBD1,DCAKD,CCNY,HACD2,ATP13A2,UCK1,SERTAD1,HUS1,PPM1K,CCNI,GPAM,SGMS1,ULK3,CCNG2,PRKACA,CDK…
GO:BP	phosphate-containing compound metabolic process	GO:0006796	0.0282966	BAAT,ABHD14B,PBLD,IGF1,PLK2,ABCA8,PKLR,FN1,DPYS,CDA,CNP,IGF2,TKFC,PIPOX,GNE,GPLD1,SEPHS2,PRRC1,ACOT4,ATP6V0C,HSD17B4,DNAJC30,FBXO7,IMPA2,ENPP1,CEPT1,ACOT8,PLPP1,COASY,PIGX,DUSP14,ABHD16A,RCAN1,CDK4,DUSP22,RAN,CDK2AP2,MCCC2,ABHD4,PIGA,PDCD10,CPPED1,PIGW,NADK2,PPARGC1A,PNPO,MINK1,HEXIM2,CROT,RBKS,NUDT7,PLBD1,DCAKD,CCNY,HACD2,ATP13A2,UCK1,SERTAD1,HUS1,PPM1K,CCNI,GPAM,SGMS1,ULK3,CCNG2,PRKACA,CDK5,CSR…
GO:BP	catabolic process	GO:0009056	0.0302238	ACOX2,AKR1D1,ISG15,IGF1,CTSK,SNX3,BLMH,PLK2,UBE2E1,PKLR,DPYS,SLC25A17,UFC1,CDA,CPN1,CNP,TKFC,MAGOH,PIPOX,GPLD1,ADAMTS13,CTSO,ACOT4,ATP6V0C,HSD17B4,FBXO7,IMPA2,ENPP1,ACOT8,PAIP1,ABHD16A,RCN3,STBD1,NDFIP1,CDK4,LYPLA2,YBX1,POLR2D,SIAH1,PSMF1,ACAD8,MAOB,YBX3,RNF139,AMFR,RHEB,DDB1,MCCC2,ABHD4,PPARGC1A,ERLIN1,CROT,RNF5,RBKS,NUDT7,ATG5,PLBD1,PAN2,ATP13A2,SNX17,ULK3,UBA7,PRKACA,TMEM106B,PYM1,CDK5,ZDHHC7,…
GO:BP	nucleic acid phosphodiester bond hydrolysis	GO:0090305	0.0321834	PCNA,ERCC3,ENPP1,DDB1,TATDN3,TOE1,RNASEK,PAN2,CSTF3,POLD2,PNKP,PNPT1,DCLRE1C,CNOT8,EXOG,EXOSC7,ISG20L2,NUDT16L1,PPP1R8,FAN1,ZC3H12A,TATDN1,FEN1,CSTF2T,NMNAT1,NHP2,MGME1,EXOSC8
GO:BP	cellular protein metabolic process	GO:0044267	0.0363822	ISG15,PBLD,IGF1,SPP2,CTSK,SNX3,BLMH,PLK2,UBE2E1,CIDEB,MRPL53,FN1,UFC1,SHISA5,ST3GAL6,SPCS2,YARS,MORF4L2,IGF2,B3GLCT,OST4,SERPINA5,MAGOH,GPLD1,MIF4GD,P4HA1,CTSO,PRRC1,MRPS14,PMPCB,PCNA,GLYR1,HEMK1,NCSTN,GLRX,FBXO7,ENPP1,U2AF2,ZDHHC13,PAIP1,ACTL6A,PIGX,DUSP14,ABHD16A,RCN3,RCAN1,NDFIP1,CDK4,LYPLA2,DUSP22,YBX1,UBE2M,POLR2D,SIAH1,PSMF1,PLOD3,MRPL18,MRPS22,YBX3,RNF139,GTF2B,AMFR,DAP3,DDB1,B3GALNT2,NAA2…
GO:BP	purine-containing compound metabolic process	GO:0072521	0.0369685	BAAT,ABHD14B,IGF1,PKLR,PIPOX,ACOT4,ATP6V0C,HSD17B4,DNAJC30,ENPP1,ACOT8,COASY,RAN,MCCC2,PPARGC1A,CROT,NUDT7,DCAKD,HACD2,GPAM,NUP188,SEH1L,NUP54,PPCS,NT5C2,PANK1
GO:BP	membrane lipid metabolic process	GO:0006643	0.0440786	ABCA8,ST3GAL6,ORMDL2,GPLD1,PLPP1,PIGX,PIGA,PIGW,HACD2,SIRT3,B4GALT6,SGMS1,ST3GAL1,SMPDL3A,PIGP,CPTP,DPM1,SGPP1
GO:CC	cytoplasm	GO:0005737	1.15365e-09	LECT2,BAAT,ACOX2,AKR1D1,CA5A,ABHD14B,ISG15,PBLD,IGF1,ACTA2,SPP2,CTSK,SNX3,ARHGAP1,BLMH,TMED3,PLK2,DDX60,SCPEP1,RAB17,UBE2E1,CIDEB,PROZ,GATM,ABCA8,SLC25A20,PKLR,MRPL53,TMEM187,FN1,DPYS,SLC25A17,TP53I3,OASL,SHISA5,ST3GAL6,SPCS2,GSS,BPHL,ORMDL2,CDA,MYL12B,CNP,YARS,IGF2,B3GLCT,TAGLN,TKFC,OST4,SERPINA5,CYP8B1,IRF6,CASP6,SUOX,MAGOH,PIPOX,LIMS2,GNE,GPLD1,NDUFA9,MIF4GD,SEPHS2,P4HA1,ADAMTS13,CTSO,PRRC1,CO…
GO:CC	cytosol	GO:0005829	8.02952e-08	LECT2,BAAT,ACOX2,AKR1D1,ABHD14B,ISG15,ACTA2,SNX3,ARHGAP1,BLMH,PLK2,DDX60,SCPEP1,UBE2E1,CIDEB,SLC25A20,PKLR,DPYS,SLC25A17,TP53I3,OASL,GSS,CDA,MYL12B,YARS,TKFC,IRF6,CASP6,PIPOX,LIMS2,GNE,MIF4GD,SEPHS2,ACOT4,ARF6,ALDH9A1,EPN1,GLYR1,HNRNPH2,MYL9,HSD17B4,GLRX,FBXO7,IMPA2,BAG1,SEC24D,ACOT8,PAIP1,POLR1C,CDK4,BBOX1,LYPLA2,KLHDC1,TAX1BP3,PLIN3,CASP7,DUSP22,YBX1,UBE2M,RGS1,RAN,POLR2D,SIAH1,PSMF1,SRI,SLC17A…
GO:CC	intracellular membrane-bounded organelle	GO:0043231	7.7164e-06	LECT2,BAAT,ACOX2,CA5A,ABHD14B,ISG15,IGF1,SPP2,CTSK,SNX3,ARHGAP1,BLMH,TMED3,PLK2,RAB17,UBE2E1,PROZ,GATM,ABCA8,SLC25A20,MRPL53,TMEM187,FN1,SLC25A17,SDR39U1,OASL,SHISA5,ST3GAL6,SPCS2,BPHL,ORMDL2,CDA,CNP,YARS,MORF4L2,IGF2,B3GLCT,TKFC,OST4,SERPINA5,CYP8B1,IRF6,SRSF9,CASP6,SUOX,MAGOH,PIPOX,LIMS2,GPLD1,NDUFA9,MIF4GD,P4HA1,ADAMTS13,CTSO,PRRC1,MRPS14,PMPCB,FGFRL1,PCNA,ACOT4,CD68,ARF6,VDAC3,ERCC3,EPN1,UQCC…
GO:CC	peroxisomal matrix	GO:0005782	5.47742e-05	BAAT,ACOX2,PIPOX,ACOT4,HSD17B4,ACOT8,CROT,NUDT7
GO:CC	microbody lumen	GO:0031907	5.47742e-05	BAAT,ACOX2,PIPOX,ACOT4,HSD17B4,ACOT8,CROT,NUDT7
GO:CC	membrane-bounded organelle	GO:0043227	8.8593e-05	LECT2,BAAT,ACOX2,CA5A,ABHD14B,ISG15,PBLD,IGF1,ACTA2,SPP2,CTSK,SNX3,ARHGAP1,BLMH,TMED3,PLK2,SCPEP1,RAB17,UBE2E1,NID1,PROZ,GATM,ABCA8,SLC25A20,PKLR,MRPL53,TMEM187,FN1,DPYS,SLC25A17,SDR39U1,OASL,UFC1,SHISA5,ST3GAL6,SPCS2,GSS,BPHL,ORMDL2,CDA,MYL12B,CNP,YARS,MORF4L2,IGF2,B3GLCT,TKFC,OST4,SERPINA5,CYP8B1,IRF6,SRSF9,CASP6,SUOX,MAGOH,PIPOX,LIMS2,GPLD1,NDUFA9,MIF4GD,P4HA1,ADAMTS13,CTSO,PRRC1,MRPS14,PMPCB,…
GO:CC	organelle membrane	GO:0031090	0.00019768	SNX3,ARHGAP1,TMED3,RAB17,GATM,SLC25A20,MRPL53,SLC25A17,SHISA5,ST3GAL6,SPCS2,BPHL,ORMDL2,CNP,B3GLCT,OST4,SERPINA5,CYP8B1,GPLD1,NDUFA9,MRPS14,PMPCB,CD68,ARF6,VDAC3,EPN1,UQCC1,ATP6V0C,HSD17B4,DNAJC30,NCSTN,ABCC6,ENPP1,CEPT1,ANXA6,SEC24D,ZDHHC13,SLC25A30,COASY,PIGX,KIAA0319L,STBD1,NDFIP1,CDK4,RAB30,PLIN3,YBX1,MAOB,SRI,PLOD3,MRPL18,MRPS22,SLC17A5,GDAP2,RNF139,COQ5,AMFR,DAP3,GOLIM4,RHEB,B3GALNT2,ABHD4,…
GO:CC	extracellular exosome	GO:0070062	0.000300534	ABHD14B,PBLD,ACTA2,SNX3,ARHGAP1,BLMH,SCPEP1,RAB17,NID1,PROZ,GATM,PKLR,FN1,DPYS,UFC1,ST3GAL6,GSS,MYL12B,CNP,TKFC,SERPINA5,IRF6
GO:CC	extracellular vesicle	GO:1903561	0.000576066	ABHD14B,PBLD,ACTA2,SNX3,ARHGAP1,BLMH,SCPEP1,RAB17,NID1,PROZ,GATM,PKLR,FN1,DPYS,UFC1,ST3GAL6,GSS,MYL12B,CNP,TKFC,SERPINA5,IRF6
GO:CC	extracellular membrane-bounded organelle	GO:0065010	0.000584721	ABHD14B,PBLD,ACTA2,SNX3,ARHGAP1,BLMH,SCPEP1,RAB17,NID1,PROZ,GATM,PKLR,FN1,DPYS,UFC1,ST3GAL6,GSS,MYL12B,CNP,TKFC,SERPINA5,IRF6
GO:CC	extracellular organelle	GO:0043230	0.000584721	ABHD14B,PBLD,ACTA2,SNX3,ARHGAP1,BLMH,SCPEP1,RAB17,NID1,PROZ,GATM,PKLR,FN1,DPYS,UFC1,ST3GAL6,GSS,MYL12B,CNP,TKFC,SERPINA5,IRF6
GO:CC	extracellular space	GO:0005615	0.00104742	LECT2,ABHD14B,PBLD,IGF1,ACTA2,CTSK,SNX3,ARHGAP1,BLMH,SCPEP1,RAB17,NID1,PROZ,GATM,PKLR,FN1,DPYS,UFC1,ST3GAL6,GSS,CPN1,MYL12B,CNP,YARS,IGF2,TKFC,SERPINA5,IRF6
GO:CC	extracellular region	GO:0005576	0.00128711	LECT2,ABHD14B,ISG15,PBLD,IGF1,ACTA2,SPP2,CTSK,SNX3,ARHGAP1,BLMH,SCPEP1,RAB17,NID1,ISM1,PROZ,GATM,PKLR,FN1,DPYS,UFC1,ST3GAL6,GSS,CDA,CPN1,MYL12B,CNP,YARS,IGF2,TKFC,SERPINA5,IRF6
GO:CC	intracellular anatomical structure	GO:0005622	0.00191395	LECT2,BAAT,ACOX2,AKR1D1,CA5A,ABHD14B,ISG15,PBLD,IGF1,ACTA2,SPP2,CTSK,SNX3,ARHGAP1,BLMH,TMED3,PLK2,DDX60,SCPEP1,RAB17,UBE2E1,CIDEB,PROZ,GATM,ABCA8,SLC25A20,PKLR,MRPL53,TMEM187,FN1,DPYS,SLC25A17,TP53I3,SDR39U1,OASL,SHISA5,ST3GAL6,SPCS2,GSS,BPHL,ORMDL2,CDA,MYL12B,CNP,YARS,MORF4L2,IGF2,B3GLCT,TAGLN,TKFC,OST4,SERPINA5,CYP8B1,IRF6,SRSF9,CASP6,SUOX,MAGOH,PIPOX,LIMS2,GNE,GPLD1,NDUFA9,MIF4GD,SEPHS2,P4HA1,…
GO:CC	mitochondrion	GO:0005739	0.00287384	CA5A,GATM,SLC25A20,MRPL53,SLC25A17,BPHL,CNP,SUOX,NDUFA9,P4HA1,MRPS14,PMPCB,VDAC3,UQCC1,HEMK1,DNAJC30,NCSTN,FBXO7,ANXA6,SLC25A30,COASY,BBOX1,ACAD8,MAOB,SRI,MRPL18,MRPS22,COQ5,NIF3L1,DAP3,MCCC2,ABHD4,GATB,NADK2,MTX2,ECHDC3,RNF5,SIRT5,SIRT3,PPM1K,GPAM,COX18,EARS2,PRKACA,GBF1,HIVEP1,CLYBL,GHR,HS1BP3,PNKP,PNPT1,DARS2,SLC25A40,L2HGDH,FAM162A,TMEM14C,DDX28,MRPS6,FYN,TRMT5,PIGBOS1,NDUFAF7,ARMC1,NFKB1
GO:CC	vesicle	GO:0031982	0.00297262	ABHD14B,PBLD,IGF1,ACTA2,SPP2,CTSK,SNX3,ARHGAP1,BLMH,TMED3,SCPEP1,RAB17,NID1,PROZ,GATM,PKLR,TMEM187,FN1,DPYS,UFC1,ST3GAL6,GSS,CDA,MYL12B,CNP,IGF2,TKFC,SERPINA5,IRF6,GPLD1,FGFRL1,PCNA,CD68,ARF6,VDAC3,ALDH9A1,EPN1,UQCC1,ATP6V0C,NCSTN,GLRX,ANXA6,SEC24D,ZDHHC13,PLPP1,COASY,KIAA0319L,STBD1,NDFIP1,BBOX1,LYPLA2,TAX1BP3,PLIN3,YBX1,RAN,SIAH1,SRI,PLOD3,SLC17A5,GOLIM4,RHEB,DDB1,OSTF1,MGP,IL2RB
GO:CC	intracellular organelle	GO:0043229	0.00680851	LECT2,BAAT,ACOX2,CA5A,ABHD14B,ISG15,IGF1,ACTA2,SPP2,CTSK,SNX3,ARHGAP1,BLMH,TMED3,PLK2,DDX60,RAB17,UBE2E1,PROZ,GATM,ABCA8,SLC25A20,MRPL53,TMEM187,FN1,SLC25A17,SDR39U1,OASL,SHISA5,ST3GAL6,SPCS2,BPHL,ORMDL2,CDA,MYL12B,CNP,YARS,MORF4L2,IGF2,B3GLCT,TKFC,OST4,SERPINA5,CYP8B1,IRF6,SRSF9,CASP6,SUOX,MAGOH,PIPOX,LIMS2,GPLD1,NDUFA9,MIF4GD,P4HA1,ADAMTS13,CTSO,PRRC1,MRPS14,PMPCB,FGFRL1,PCNA,ACOT4,CD68,ARF6,VD…
GO:CC	transferase complex, transferring phosphorus-containing groups	GO:0061695	0.00840074	PCNA,ERCC3,POLR1C,CDK4,POLR2D,GTF2B,POLR2H,CCNY,CCNI,CCNG2,PRKACA,CDK5,PIK3R4,POLD2,CDK2,SOCS1,TP53,PAF1,PFKM,POLR3B,GTF2E1,PRKAA1,MCM3
GO:CC	transferase complex	GO:1990234	0.00972484	UBE2E1,ORMDL2,MORF4L2,OST4,PCNA,ERCC3,FBXO7,ACTL6A,POLR1C,CDK4,POLR2D,GTF2B,AMFR,DDB1,NAA20,PIGA,ASH2L,POLR2H,ATG5,CCNY,CCNI,PDCD6,CCNG2,PRKACA,CDK5,MED30,PIK3R4,ARIH2,RBCK1,POLD2,RBBP5,CDK2,KLHL20,SOCS1,FBXW5,TP53,PIGP,DPM1,UBE2B,PAF1,FBXL17,PFKM,POLR3B,GID8,GTF2E1,PRKAA1,MCM3,FBXL14,ATG3,FBXL5
GO:CC	organelle	GO:0043226	0.00987746	LECT2,BAAT,ACOX2,CA5A,ABHD14B,ISG15,PBLD,IGF1,ACTA2,SPP2,CTSK,SNX3,ARHGAP1,BLMH,TMED3,PLK2,DDX60,SCPEP1,RAB17,UBE2E1,NID1,PROZ,GATM,ABCA8,SLC25A20,PKLR,MRPL53,TMEM187,FN1,DPYS,SLC25A17,SDR39U1,OASL,UFC1,SHISA5,ST3GAL6,SPCS2,GSS,BPHL,ORMDL2,CDA,MYL12B,CNP,YARS,MORF4L2,IGF2,B3GLCT,TKFC,OST4,SERPINA5,CYP8B1,IRF6,SRSF9,CASP6,SUOX,MAGOH,PIPOX,LIMS2,GPLD1,NDUFA9,MIF4GD,P4HA1,ADAMTS13,CTSO,PRRC1,MRPS14,…
GO:CC	peroxisome	GO:0005777	0.0131457	BAAT,ACOX2,SLC25A17,PIPOX,ACOT4,HSD17B4,ACOT8
GO:CC	microbody	GO:0042579	0.0131457	BAAT,ACOX2,SLC25A17,PIPOX,ACOT4,HSD17B4,ACOT8
GO:CC	mitochondrial envelope	GO:0005740	0.0142693	GATM,SLC25A20,MRPL53,SLC25A17,BPHL,CNP,SUOX,NDUFA9,MRPS14,PMPCB,VDAC3,UQCC1,DNAJC30,SLC25A30,COASY,MAOB,MRPL18,MRPS22,COQ5,DAP3
GO:CC	mitochondrial membrane	GO:0031966	0.0187993	GATM,SLC25A20,MRPL53,SLC25A17,BPHL,CNP,NDUFA9,MRPS14,PMPCB,VDAC3,UQCC1,DNAJC30,SLC25A30,COASY,MAOB,MRPL18,MRPS22,COQ5,DAP3
GO:CC	mitochondrial inner membrane	GO:0005743	0.0193736	GATM,SLC25A20,MRPL53,SLC25A17,CNP,NDUFA9,MRPS14,PMPCB,UQCC1,DNAJC30,SLC25A30,MRPL18,MRPS22,COQ5,DAP3
GO:CC	envelope	GO:0031975	0.0205361	GATM,SLC25A20,MRPL53,SLC25A17,SHISA5,BPHL,CNP,SUOX,NDUFA9,MRPS14,PMPCB,VDAC3,UQCC1,DNAJC30,CEPT1,SLC25A30,COASY,BCHE,CDK4,YBX1,RAN,MAOB,MRPL18,MRPS22,COQ5,DAP3
GO:CC	organelle envelope	GO:0031967	0.0205361	GATM,SLC25A20,MRPL53,SLC25A17,SHISA5,BPHL,CNP,SUOX,NDUFA9,MRPS14,PMPCB,VDAC3,UQCC1,DNAJC30,CEPT1,SLC25A30,COASY,BCHE,CDK4,YBX1,RAN,MAOB,MRPL18,MRPS22,COQ5,DAP3
GO:CC	catalytic complex	GO:1902494	0.0210283	UBE2E1,SPCS2,ORMDL2,MORF4L2,OST4,MAGOH,NDUFA9,P4HA1,PCNA,ERCC3,FBXO7,ACTL6A,POLR1C,CDK4,POLR2D,PSMF1,GTF2B,AMFR,DDB1,SAP30,MCCC2,NAA20,PIGA,ASH2L,GNG10,POLR2H,ATG5,NUDCD3,SF3B6,CCNY,CCNI,PDCD6,CCNG2,PRKACA,CDK5,MED30,SNRPA1,PIK3R4,ARIH2,RBCK1,POLD2,PNPT1,ACTR8,PPP1R15B,RBBP5,CDK2,KLHL20,PSME2,SOCS1,FBXW5,TARBP2,TP53,PIGP,EXOSC7,DPM1,SNRNP200
GO:CC	mitochondrial matrix	GO:0005759	0.0419944	CA5A,MRPL53,SUOX,NDUFA9,MRPS14,PMPCB,COASY,ACAD8,MRPL18,MRPS22,COQ5,DAP3,MCCC2,NADK2,SIRT5,SIRT3,PPM1K,EARS2,PNPT1,DARS2,DDX28,MRPS6,TRMT5,NDUFAF7
